# Supplementary material for: Sevoflurane Exposure Exacerbates Memory Impairment and Pathological Manifestation by Inhibiting AKT/mTOR‐Mediated Autophagy in P301L Tau Transgenic Mice
Source: CNS Neurosci Ther. 2025 Dec 17;31(12):e70694. doi: 10.1002/cns.70694 (PMC12710523; doi:10.1002/cns.70694)
Supplement: Supplementary file 2 — Table S1: cns70694‐sup‐0002‐TableS1.xlsx. [file CNS-31-e70694-s001.xlsx]

## Sheet: Sheet1
Supplementary Table 1. The abundance of proteins identified by mass spectrometry
Accession	Protein name	Description	Abundance of proteins Tg Tg-Sevo
			WT	Tg	Tg+Sevo
Q8BHA3	DTD2	D-aminoacyl-tRNA deacylase 2	59.6	195.6	76.3
Q9CPX6	ATG3	Ubiquitin-like-conjugating enzyme ATG3	98.9	138.6	66.4
Q9WVH9	FBLN5	Fibulin-5	135.7	116.8	62.5
Q08091	CNN1	Calponin-1	99.2	129.2	74.5
P37804	TAGL	Transgelin	105.7	125.8	73.3
Q5DTK1	CHSS3	Chondroitin sulfate synthase 3	85.8	148.6	89.4
P02089	HBB2	Hemoglobin subunit beta-2	130	120.7	74
P50608	FMOD	Fibromodulin	96	127.7	78.9
Q921U8	SMTN	Smoothelin	114.7	115.9	72.8
P02088	HBB1	Hemoglobin subunit beta-1	126.8	117.5	77.6
Q61555	FBN2	Fibrillin-2	94.9	116.9	78.9
P62331	ARF6	ADP-ribosylation factor 6	86.2	130.6	92.7
O08638	MYH11	Myosin-11	107.8	113.3	81.7
Q19LI2	A1BG	Alpha-1B-glycoprotein	101	119.3	86.4
P01942	HBA	Hemoglobin subunit alpha	127.7	107.2	77.7
O09000	NCOA3	Nuclear receptor coactivator 3	86.3	123.2	89.3
Q6PHU5	SORT	Sortilin	94.2	123.8	90.1
Q9D114	MESH1	Guanosine-3',5'-bis(diphosphate) 3'-pyrophosphohydrolase MESH1	126	106.2	78.1
Q9QY01	ULK2	Serine/threonine-protein kinase ULK2	101.5	117.6	88
O54824	IL16	Pro-interleukin-16	86.7	126.4	95
Q9D3D0	TTPAL	Alpha-tocopherol transfer protein-like	96.3	124.7	94.4
Q6PDN3	MYLK	Myosin light chain kinase, smooth muscle	104.4	114	86.5
Q91Z40	GBP7	Guanylate-binding protein 7	81.8	133	102.3
Q9D1C8	VPS28	Vacuolar protein sorting-associated protein 28 homolog	94	120.6	92.8
Q02788	CO6A2	Collagen alpha-2(VI) chain	93.8	115.6	89.1
P58774	TPM2	Tropomyosin beta chain	106.2	111.8	86.2
Q9ET54	PALLD	Palladin	105.9	113	87.2
Q8BT51	COA4	Cytochrome c oxidase assembly factor 4 homolog, mitochondrial	119.4	110.1	85.2
Q62148	AL1A2	Retinal dehydrogenase 2	100.1	114.9	89.4
Q60987	FOXG1	Forkhead box protein G1	92.9	119.9	93.9
Q3TJD7	PDLI7	PDZ and LIM domain protein 7	101.5	112.4	88.2
Q9D1R2	KTI12	Protein KTI12 homolog	114.2	104	82
Q8CI03	FWCH1	FLYWCH-type zinc finger-containing protein 1	96.9	114.4	90.4
P29699	FETUA	Alpha-2-HS-glycoprotein	110.9	105.2	84.5
P63254	CRIP1	Cysteine-rich protein 1	104.2	109.6	88.8
Q8BXA1	GOLI4	Golgi integral membrane protein 4	92.1	113.3	91.9
P21300	ALD1	Aldo-keto reductase family 1 member B7	100	117.1	95.2
P97314	CSRP2	Cysteine and glycine-rich protein 2	102.2	113.1	92
P31649	S6A13	Sodium- and chloride-dependent GABA transporter 2	95.2	116.8	95.5
Q9D2E2	TOE1	Target of EGR1 protein 1	103.4	107.3	87.9
Q8C739	F110B	Protein FAM110B	101	115.8	94.9
Q9CYQ7	NARF	Nuclear prelamin A recognition factor	97.8	110.3	90.5
Q8BHE4	TM108	Transmembrane protein 108	90.9	103.1	84.6
P21981	TGM2	Protein-glutamine gamma-glutamyltransferase 2	92.8	114.3	93.8
Q80UU2	RPP38	Ribonuclease P protein subunit p38	113.2	105.5	86.6
P97797	SHPS1	Tyrosine-protein phosphatase non-receptor type substrate 1	111	108.1	88.8
Q8BQM4	HEAT3	HEAT repeat-containing protein 3	94.8	117	96.3
Q91VE6	MK67I	MKI67 FHA domain-interacting nucleolar phosphoprotein	90.9	115.5	95.4
Q08093	CNN2	Calponin-2	105.1	109.2	90.2
P13405	RB	Retinoblastoma-associated protein	99.5	109.8	90.7
O54724	CAVN1	Caveolae-associated protein 1	96.5	111.8	92.4
Q7TNS2	MIC10	MICOS complex subunit Mic10	100.4	99.6	82.6
O70209	PDLI3	PDZ and LIM domain protein 3	102.6	108.9	90.6
Q9QXT8	CSEN	Calsenilin	103.2	110.6	92.1
Q8BTM8	FLNA	Filamin-A	99.7	112.6	93.9
Q99J56	DERL1	Derlin-1	98.7	113.2	94.7
Q9Z0H1	WDR46	WD repeat-containing protein 46	99	105.3	88.1
Q91Y63	S13A3	Na(+)/dicarboxylate cotransporter 3	103.1	110.5	92.8
Q7TNC8	GLRA2	Glycine receptor subunit alpha-2	99.5	110.2	92.6
P84244	H33	Histone H3.3	98.9	103.1	86.7
Q8BVA4	LMOD1	Leiomodin-1	101	109.4	92
Q8CD91	SMOC2	SPARC-related modular calcium-binding protein 2	83.3	122.1	102.7
Q3U276	SDHF1	Succinate dehydrogenase assembly factor 1, mitochondrial	95.8	101.9	85.9
Q80TN5	ZDH17	Palmitoyltransferase ZDHHC17	107.4	108.5	91.5
Q8BTW9	PAK4	Serine/threonine-protein kinase PAK 4	91.9	110.1	92.9
P62320	SMD3	Small nuclear ribonucleoprotein Sm D3	103.8	104	87.8
Q8R344	CCD12	Coiled-coil domain-containing protein 12	101.1	112	94.6
P08074	CBR2	Carbonyl reductase [NADPH] 2	94.7	112.9	95.4
Q3UTJ2	SRBS2	Sorbin and SH3 domain-containing protein 2	102.1	108	91.3
O70423	AOC3	Amine oxidase [copper-containing] 3	105.6	105.8	89.6
Q9CQ19	MYL9	Myosin regulatory light polypeptide 9	104.4	107	90.7
Q9DA03	LYRM7	Complex III assembly factor LYRM7	102.8	106.6	90.4
Q7TMY4	THOC7	THO complex subunit 7 homolog	100.3	109.6	93
P07724	ALBU	Albumin	110.8	106	90.1
Q7TPW1	NEXN	Nexilin	104.6	105.7	89.9
Q3HNM7	INSC	Protein inscuteable homolog	96.2	113.1	96.4
Q8VC69	S22A6	Solute carrier family 22 member 6	90.2	116.6	99.4
Q5SSH8	NEUFC	Neuferricin	92.8	113.4	97
Q64314	CD34	Hematopoietic progenitor cell antigen CD34	106.2	98.9	84.7
P56695	WFS1	Wolframin	115.9	92.9	79.8
P41183	BCL6	B-cell lymphoma 6 protein homolog	109	100.1	86
P11087	CO1A1	Collagen alpha-1(I) chain	98.8	110.1	94.6
P12787	COX5A	Cytochrome c oxidase subunit 5A, mitochondrial	96.3	106.4	91.5
Q01149	CO1A2	Collagen alpha-2(I) chain	98.9	111	95.6
P58686	BBLN	Bublin coiled-coil protein	95.4	113.4	97.8
Q9WV86	KTNA1	Katanin p60 ATPase-containing subunit A1	98.2	107.4	92.7
P14602	HSPB1	Heat shock protein beta-1	93.2	117.7	101.6
Q9D0V7	RCAS1	Receptor-binding cancer antigen expressed on SiSo cells	93.3	106.2	91.8
Q8R071	IP3KA	Inositol-trisphosphate 3-kinase A	109.8	100.8	87.4
Q8BTE0	SDHF4	Succinate dehydrogenase assembly factor 4, mitochondrial	110.8	104.3	90.6
Q9CRB2	NHP2	H/ACA ribonucleoprotein complex subunit 2	93.6	109.2	95
Q91VJ2	CAVN3	Caveolae-associated protein 3	100.5	108.5	94.6
P70170	ABCC9	ATP-binding cassette sub-family C member 9	100.6	103.8	90.6
Q91WT8	RBM47	RNA-binding protein 47	101.6	106.7	93.2
P13745	GSTA1	Glutathione S-transferase A1	90.6	106.1	92.7
Q8K0V2	DCNL3	DCN1-like protein 3	91.9	109.9	96.2
Q6PHZ5	RB15B	Putative RNA-binding protein 15B	97.8	107.6	94.2
Q9JJX7	TYDP2	Tyrosyl-DNA phosphodiesterase 2	94	107.9	94.5
Q6A051	ATRN1	Attractin-like protein 1	91.7	106.5	93.3
Q91X85	FLVC2	Heme transporter FLVCR2	93.5	114.2	100.1
Q62288	TICN1	Testican-1	100.3	104.7	91.8
Q9CY97	SSU72	RNA polymerase II subunit A C-terminal domain phosphatase SSU72	96	106.4	93.3
Q9CWF2	TBB2B	Tubulin beta-2B chain	87.7	130.3	114.3
Q9R257	HEBP1	Heme-binding protein 1	118.4	104.3	91.5
Q2VWQ2	NELL1	Protein kinase C-binding protein NELL1	101.9	107.1	94
Q8BG07	PLD4	5'-3' exonuclease PLD4	96.1	97.6	85.7
Q9CV28	MINY3	Ubiquitin carboxyl-terminal hydrolase MINDY-3	94.8	112.8	99.1
Q505D9	TRI67	Tripartite motif-containing protein 67	100.3	107.9	94.8
Q8VEF1	ASTRA	Protein Aster-A	103.9	107.7	94.7
Q9D8L5	CCD91	Coiled-coil domain-containing protein 91	105.8	107.8	94.8
Q9D3P8	PLRKT	Plasminogen receptor (KT)	123.9	98.2	86.4
Q9QZ29	IGB1B	Immunoglobulin-binding protein 1b	96.2	107.9	95
O09114	PTGDS	Prostaglandin-H2 D-isomerase	97.4	109	96
Q8CFN5	MEF2C	Myocyte-specific enhancer factor 2C	91	106.6	93.9
Q9CZB0	C560	Succinate dehydrogenase cytochrome b560 subunit, mitochondrial	106.4	102.1	90
Q8BR63	F177A	Protein FAM177A1	105.6	107.4	94.7
P28653	PGS1	Biglycan	92.4	112.6	99.4
Q923Z3	MTO1	Protein MTO1 homolog, mitochondrial	98.6	106.2	93.8
Q99KJ0	UBX2A	UBX domain-containing protein 2A	105.8	102.6	90.8
P70255	NFIC	Nuclear factor 1 C-type	101.5	105.5	93.4
P37889	FBLN2	Fibulin-2	98.1	111.4	98.7
Q8BL97	SRSF7	Serine/arginine-rich splicing factor 7	97.6	105.9	93.9
Q9QXG4	ACSA	Acetyl-coenzyme A synthetase, cytoplasmic	100.3	107.2	95.2
Q9WU84	CCS	Copper chaperone for superoxide dismutase	99	109.2	97
Q811B1	XYLT1	Xylosyltransferase 1	97.3	107.5	95.5
Q00623	APOA1	Apolipoprotein A-I	119.7	103.1	91.7
Q9QZ05	E2AK4	eIF-2-alpha kinase GCN2	103.2	107.3	95.5
Q8CHD8	RFIP3	Rab11 family-interacting protein 3	95.4	108.3	96.4
Q3TBT3	STING	Stimulator of interferon genes protein	103.9	107.6	95.8
Q3U595	CV039	Synaptic plasticity regulator PANTS	101.5	107.7	95.9
O35074	PTGIS	Prostacyclin synthase	101.9	108.8	97.1
Q8CD19	LANC3	LanC-like protein 3	89.8	107.2	95.7
Q6ZWV7	RL35	Large ribosomal subunit protein uL29	104.9	101	90.2
Q8BMD8	SCMC1	Mitochondrial adenyl nucleotide antiporter SLC25A24	101.5	104.4	93.3
Q80YS6	AFAP1	Actin filament-associated protein 1	99.9	103.6	92.6
P39038	CADH4	Cadherin-4	100.4	105.6	94.4
O70324	MOT8	Monocarboxylate transporter 8	97.8	115.1	102.9
O88522	NEMO	NF-kappa-B essential modulator	97.4	108.9	97.4
P04919	B3AT	Band 3 anion transport protein	103.2	109.2	97.7
Q9JKC8	AP3M1	AP-3 complex subunit mu-1	104.5	104.6	93.6
P28704	RXRB	Retinoic acid receptor RXR-beta	97.6	104.8	93.8
Q8BMF3	MAON	NADP-dependent malic enzyme, mitochondrial	105	101.1	90.5
P07934	PHKG1	Phosphorylase b kinase gamma catalytic chain, skeletal muscle/heart isoform	95.7	112.7	100.9
P34928	APOC1	Apolipoprotein C-I	112.4	107	95.8
Q78WH7	CK2N2	Calcium/calmodulin-dependent protein kinase II inhibitor 2	94.3	107.6	96.5
P61514	RL37A	Large ribosomal subunit protein eL43	99	102.9	92.4
Q80ZM8	CRLS1	Cardiolipin synthase (CMP-forming)	115.9	89.8	80.7
P55821	STMN2	Stathmin-2	106.5	100.9	90.7
Q9CQ39	MED21	Mediator of RNA polymerase II transcription subunit 21	96.5	109.4	98.4
Q80SY5	PR38B	Pre-mRNA-splicing factor 38B	101.1	105.5	94.9
O35089	CNIH2	Protein cornichon homolog 2	105.8	102.6	92.3
Q8K4G1	LTBP4	Latent-transforming growth factor beta-binding protein 4	106.8	104	93.6
Q62188	DPYL3	Dihydropyrimidinase-related protein 3	100.6	113.4	102.1
P62322	LSM5	U6 snRNA-associated Sm-like protein LSm5	101.4	106.6	96.1
P15864	H12	Histone H1.2	85.8	103.6	93.4
Q64318	ZEB1	Zinc finger E-box-binding homeobox 1	102.4	102.1	92.2
P28667	MRP	MARCKS-related protein	122.6	96.2	86.9
P01867	IGG2B	Immunoglobulin heavy constant gamma 2B	98.1	101.6	91.8
Q9CXT7	TM192	Transmembrane protein 192	93.7	110.1	99.5
Q8CBC6	LRRN3	Leucine-rich repeat neuronal protein 3	97.4	109.1	98.6
Q62523	ZYX	Zyxin	100.3	106.2	96
Q8K4K6	PANK1	Pantothenate kinase 1	99.9	111.7	101
Q91ZF0	DJC24	DnaJ homolog subfamily C member 24	99.2	106.1	96
Q9Z1L5	CA2D3	Voltage-dependent calcium channel subunit alpha-2/delta-3	104.3	102.3	92.6
Q9CY52	THG1	Probable tRNA(His) guanylyltransferase	92.1	119.5	108.2
Q9WVB0	RBPMS	RNA-binding protein with multiple splicing	103.5	111.3	100.8
P98063	BMP1	Bone morphogenetic protein 1	93.5	104.2	94.4
E9Q6C8	XKR6	XK-related protein 6	95.6	105.7	95.8
P11152	LIPL	Lipoprotein lipase	91.1	104.8	95
Q99MX7	T121B	Transmembrane protein 121B	107.7	98.4	89.2
P70310	NTR2	Neurotensin receptor type 2	103.6	101.7	92.2
P35377	OPRX	Nociceptin receptor	95.6	110.7	100.4
O35654	DPOD2	DNA polymerase delta subunit 2	99.6	107.8	97.8
Q9D6E4	TTC9B	Tetratricopeptide repeat protein 9B	101.3	102.6	93.1
P31001	DESM	Desmin	93.6	108	98
Q64449	MRC2	C-type mannose receptor 2	94.7	111.4	101.1
E9PZJ8	ASCC3	Activating signal cointegrator 1 complex subunit 3	93.8	106	96.2
Q9WTK5	NFKB2	Nuclear factor NF-kappa-B p100 subunit	98	109.3	99.2
Q3UMC0	AFG2A	ATPase family gene 2 protein homolog A	105.2	104.1	94.5
Q80YX1	TENA	Tenascin	143.1	89	80.8
Q64028	PHC1	Polyhomeotic-like protein 1	79.7	96.8	87.9
Q04857	CO6A1	Collagen alpha-1(VI) chain	92.7	112.1	101.8
Q9JHJ3	GLMP	Glycosylated lysosomal membrane protein	99.6	106.7	96.9
Q9WVQ5	MTNB	Methylthioribulose-1-phosphate dehydratase	96.4	106.8	97
Q3UQU0	BRD9	Bromodomain-containing protein 9	86.2	110.9	100.8
Q8R0F8	FAHD1	Acylpyruvase FAHD1, mitochondrial	96.6	106.6	96.9
Q64471	GSTT1	Glutathione S-transferase theta-1	88.6	112.6	102.4
Q78PG9	CCD25	Coiled-coil domain-containing protein 25	101.5	102.8	93.5
O55143	AT2A2	Sarcoplasmic/endoplasmic reticulum calcium ATPase 2	100.6	105.1	95.6
Q9D110	MTHFS	5-formyltetrahydrofolate cyclo-ligase	75	128	116.5
Q9JHJ0	TMOD3	Tropomodulin-3	99.1	105.8	96.3
Q6P9J9	ANO6	Anoctamin-6	101.5	102.6	93.4
Q8K0S2	ERIC5	Glutamate-rich protein 5	106.4	107.1	97.5
Q9JJI8	RL38	Large ribosomal subunit protein eL38	97.6	107.4	97.8
Q8VCI5	PEX19	Peroxisomal biogenesis factor 19	99.2	99.9	91
Q3SXD3	HDDC2	5'-deoxynucleotidase HDDC2	105.4	103.4	94.2
P54869	HMCS2	Hydroxymethylglutaryl-CoA synthase, mitochondrial	98.8	106.8	97.3
Q61016	GBG7	Guanine nucleotide-binding protein G(I)/G(S)/G(O) subunit gamma-7	104.4	100.7	91.8
Q8JZK9	HMCS1	Hydroxymethylglutaryl-CoA synthase, cytoplasmic	109.1	98.6	89.9
Q9D8E6	RL4	Large ribosomal subunit protein uL4	105.9	99.9	91.2
Q8CI95	OSB11	Oxysterol-binding protein-related protein 11	102.1	109.3	99.8
P61793	LPAR1	Lysophosphatidic acid receptor 1	100.9	100.2	91.5
Q0P5V2	SOBP	Sine oculis-binding protein homolog	97.6	101.8	93
P43276	H15	Histone H1.5	116.8	98	89.6
P40694	SMBP2	DNA-binding protein SMUBP-2	96.8	106.2	97.1
Q8CFV4	NRN1	Neuritin	106.8	98.2	89.8
Q80XG9	LRRT4	Leucine-rich repeat transmembrane neuronal protein 4	107.7	101.5	92.9
Q8BUB6	UST	Uronyl 2-sulfotransferase	103.3	100.7	92.2
P10637	TAU	Microtubule-associated protein tau	55.8	148.8	136.3
E9PV24	FIBA	Fibrinogen alpha chain	115.1	101.2	92.7
O88983	STX8	Syntaxin-8	102.6	104	95.3
Q78YZ6	SCOC	Short coiled-coil protein	102	104	95.3
Q9Z1B8	PHF1	PHD finger protein 1	100.4	104	95.3
Q6P3B2	UBAD1	UBA-like domain-containing protein 1	99.6	100.5	92.1
Q8BGB7	ENOPH	Enolase-phosphatase E1	101	103.1	94.5
Q6NXH2	MANEA	Glycoprotein endo-alpha-1,2-mannosidase	97	106.9	98
Q9CQ02	COMD4	COMM domain-containing protein 4	98.5	104.5	95.8
Q60866	PTER	Phosphotriesterase-related protein	93	109.4	100.3
Q9R099	TBL2	Transducin beta-like protein 2	99.1	106	97.2
Q6P1B3	PIANP	PILR alpha-associated neural protein	103.8	102.4	93.9
Q922Q1	MARC2	Mitochondrial amidoxime reducing component 2	87.1	108.7	99.7
O08997	ATOX1	Copper transport protein ATOX1	102.5	103.9	95.3
Q80U04	PJA2	E3 ubiquitin-protein ligase Praja-2	94.1	106.9	98.1
O35326	SRSF5	Serine/arginine-rich splicing factor 5	101.7	100.9	92.6
Q8K4F5	ABHDB	sn-1-specific diacylglycerol lipase ABHD11	97.3	104.6	96
Q9D9M5	PHOP2	Pyridoxal phosphate phosphatase PHOSPHO2	91.9	110	101
Q9WUI1	MK11	Mitogen-activated protein kinase 11	95.2	104.1	95.6
Q6PGB8	SMCA1	Probable global transcription activator SNF2L1	95.6	105.8	97.2
Q9D0M5	DYL2	Dynein light chain 2, cytoplasmic	102.3	103.6	95.2
Q8BTF8	RALYL	RNA-binding Raly-like protein	104.9	101.2	93
Q9CXI3	MOXD1	DBH-like monooxygenase protein 1	99.7	101.2	93
Q62442	VAMP1	Vesicle-associated membrane protein 1	93.2	110.3	101.4
Q6NVF4	HELB	DNA helicase B	112.2	100.8	92.7
Q8BRK8	AAPK2	5'-AMP-activated protein kinase catalytic subunit alpha-2	103.2	104.7	96.3
P07903	ERCC1	DNA excision repair protein ERCC-1	99.1	102.8	94.6
Q501J7	PHAR4	Phosphatase and actin regulator 4	85.5	114.1	105
P60670	NPL4	Nuclear protein localization protein 4 homolog	97.5	107.9	99.3
Q1LZI2	S35F3	Solute carrier family 35 member F3	101.2	104.3	96
Q8CHY6	P66A	Transcriptional repressor p66 alpha	86.8	109.5	100.8
Q9JIM1	S29A1	Equilibrative nucleoside transporter 1	118.4	100.7	92.7
Q61171	PRDX2	Peroxiredoxin-2	105.3	102.4	94.3
Q9D358	PPAC	Low molecular weight phosphotyrosine protein phosphatase	98.4	105.6	97.3
Q9EQF6	DPYL5	Dihydropyrimidinase-related protein 5	102.6	110.9	102.2
Q8BH61	F13A	Coagulation factor XIII A chain	98.4	108.4	99.9
Q9QYK7	RNF11	RING finger protein 11	99.1	104.6	96.4
P54754	EPHB3	Ephrin type-B receptor 3	103	102.2	94.2
Q04758	IPKB	cAMP-dependent protein kinase inhibitor beta	96.4	104.4	96.3
Q01341	ADCY6	Adenylate cyclase type 6	97	105.9	97.7
Q8K358	PIGU	Phosphatidylinositol glycan anchor biosynthesis class U protein	96.9	104.8	96.7
P63002	TLE5	TLE family member 5	101.4	101.6	93.8
P16951	ATF2	Cyclic AMP-dependent transcription factor ATF-2	98.1	103.3	95.4
Q0V8T9	CTP5A	Contactin-associated protein like 5-1	102.7	100.9	93.2
Q76N33	STALP	AMSH-like protease	102.8	103.6	95.7
P0C7L0	WIPF3	WAS/WASL-interacting protein family member 3	97.5	105.3	97.3
P58771	TPM1	Tropomyosin alpha-1 chain	103.1	102.8	95
P97287	MCL1	Induced myeloid leukemia cell differentiation protein Mcl-1 homolog	94.8	106.8	98.7
Q8CIM3	D2HDH	D-2-hydroxyglutarate dehydrogenase, mitochondrial	114.7	112.2	103.7
Q61490	CD166	CD166 antigen	102.8	102.7	95
Q9QZB0	RGS17	Regulator of G-protein signaling 17	104.4	98.1	90.8
O88909	S22A8	Organic anion transporter 3	92.9	108.9	100.8
Q9CPT5	NOP16	Nucleolar protein 16	99.9	107.6	99.6
Q6PDM1	MSL1	Male-specific lethal 1 homolog	94.2	105.6	97.8
Q3TB82	PKHF1	Pleckstrin homology domain-containing family F member 1	93.6	107.1	99.2
Q61809	LRRN1	Leucine-rich repeat neuronal protein 1	103.3	103.2	95.6
Q810U5	CCD50	Coiled-coil domain-containing protein 50	97.4	106	98.2
P41105	RL28	Large ribosomal subunit protein eL28	107.6	98	90.8
Q3TY65	ICA1L	Islet cell autoantigen 1-like protein	98.4	104.9	97.2
E9Q3C1	C2CD2	C2 domain-containing protein 2	97.8	104.3	96.7
P06797	CATL1	Procathepsin L	100	106.1	98.4
P60191	RIMS4	Regulating synaptic membrane exocytosis protein 4	103.1	100.9	93.6
O35127	C10	Protein C10	101.4	102.7	95.3
Q8BQ30	PPR18	Phostensin	98	102.8	95.4
P62874	GBB1	Guanine nucleotide-binding protein G(I)/G(S)/G(T) subunit beta-1	103	101.9	94.6
Q9WV27	AT1A4	Sodium/potassium-transporting ATPase subunit alpha-4	93.7	107.5	99.8
Q9DCR2	AP3S1	AP-3 complex subunit sigma-1	100.5	103.4	96
Q3UQ44	IQGA2	Ras GTPase-activating-like protein IQGAP2	105.2	102.5	95.2
O89029	MATN4	Matrilin-4	131.6	91.3	84.8
P16254	SRP14	Signal recognition particle 14 kDa protein	94.7	105.9	98.4
P97863	NFIB	Nuclear factor 1 B-type	102	103.1	95.8
Q91Z69	SRGP1	SLIT-ROBO Rho GTPase-activating protein 1	105.2	102	94.8
Q9CZX9	EMC4	ER membrane protein complex subunit 4	93.5	109.3	101.6
O88572	LRP6	Low-density lipoprotein receptor-related protein 6	86.6	105.6	98.2
P49817	CAV1	Caveolin-1	92.9	107.5	100
Q8BFW7	LPP	Lipoma-preferred partner homolog	98	105	97.7
Q6P6N5	SPRE3	Sprouty-related, EVH1 domain-containing protein 3	105.3	99	92.2
Q8BK75	ELP6	Elongator complex protein 6	101.1	102.1	95.1
Q8C0Q9	RPGF5	Rap guanine nucleotide exchange factor 5	92.8	103.7	96.6
Q9Z0R6	ITSN2	Intersectin-2	97.4	104	96.9
B2RUJ5	APBA1	Amyloid-beta A4 precursor protein-binding family A member 1	101.8	102.7	95.7
Q8VCM7	FIBG	Fibrinogen gamma chain	112.4	99.8	93
Q8CAM5	RAB36	Ras-related protein Rab-36	95.1	107.6	100.3
Q8BGS2	BOLA2	BolA-like protein 2	100.8	104.9	97.8
D3Z4S3	PTRD1	Putative peptidyl-tRNA hydrolase PTRHD1	99.6	109.6	102.2
Q8C437	PEX5R	PEX5-related protein	102.4	102.3	95.4
Q9CWU6	UQCC1	Ubiquinol-cytochrome c reductase complex assembly factor 1	103.7	102.4	95.5
Q8C0T1	FM1AB	Protein fem-1 homolog A-like	98.7	102.4	95.5
Q9WTL7	LYPA2	Acyl-protein thioesterase 2	102	102.6	95.7
Q61127	NAB2	NGFI-A-binding protein 2	104.2	102.7	95.8
Q9DBL7	COASY	Bifunctional coenzyme A synthase	101.8	102.8	95.9
P43024	CX6A1	Cytochrome c oxidase subunit 6A1, mitochondrial	99.4	104.3	97.3
Q8R4H2	ARHGC	Rho guanine nucleotide exchange factor 12	97.6	105.8	98.7
Q60605	MYL6	Myosin light polypeptide 6	102.1	103	96.1
Q6P6J9	TXD15	Thioredoxin domain-containing protein 15	100.6	104.5	97.5
Q8VD24	ZCC18	Zinc finger CCHC domain-containing protein 18	103.7	101.6	94.8
Q8R179	KBTB4	Kelch repeat and BTB domain-containing protein 4	98.7	101.6	94.8
Q8C078	KKCC2	Calcium/calmodulin-dependent protein kinase kinase 2	106.1	98.7	92.1
Q0KK59	UNC79	Protein unc-79 homolog	101	103.2	96.3
E9Q4P1	WDFY1	WD repeat and FYVE domain-containing protein 1	108.2	106.2	99.1
Q571E4	GALNS	N-acetylgalactosamine-6-sulfatase	99.1	106.6	99.5
Q78TU8	F107A	Actin-associated protein FAM107A	95.9	103.9	97
A2A559	PGAP3	Post-GPI attachment to proteins factor 3	95.7	105.6	98.6
P08122	CO4A2	Collagen alpha-2(IV) chain	96.9	104.5	97.6
Q6P3B9	RBFA	Putative ribosome-binding factor A, mitochondrial	91.6	103.3	96.5
O08644	EPHB6	Ephrin type-B receptor 6	99.9	104.9	98
Q9ERV1	MKRN2	E3 ubiquitin-protein ligase makorin-2	99.4	104	97.2
Q9WUX5	IRAG1	Inositol 1,4,5-triphosphate receptor associated 1	96.3	102.5	95.8
Q8R0F6	ILKAP	Integrin-linked kinase-associated serine/threonine phosphatase 2C	96.1	107.1	100.1
P62881	GNB5	Guanine nucleotide-binding protein subunit beta-5	103.9	99.5	93
Q80ZD8	AMGO1	Amphoterin-induced protein 1	101.8	102.6	95.9
Q62048	PEA15	Astrocytic phosphoprotein PEA-15	100.7	104.5	97.7
Q922S4	PDE2A	cGMP-dependent 3',5'-cyclic phosphodiesterase	101.7	101.5	94.9
O89114	DNJB5	DnaJ homolog subfamily B member 5	105.4	100.2	93.7
P22005	PENK	Proenkephalin-A	104.7	103.3	96.6
Q9Z1S3	GRP1	RAS guanyl-releasing protein 1	106	100.5	94
Q3UVX5	GRM5	Metabotropic glutamate receptor 5	102	100.7	94.2
Q9BCZ4	SELS	Selenoprotein S	91.9	102.4	95.8
O54890	ITB3	Integrin beta-3	100.3	97.8	91.5
P55772	ENTP1	Ectonucleoside triphosphate diphosphohydrolase 1	108.8	96.5	90.3
Q8BYM5	NLGN3	Neuroligin-3	104.4	99.9	93.5
O88545	CSN6	COP9 signalosome complex subunit 6	99.5	104.6	97.9
Q9CPV7	ZDHC6	Palmitoyltransferase ZDHHC6	101.8	103.3	96.7
Q64387	PNOC	Prepronociceptin	89.4	108.1	101.2
Q9JI46	NUDT3	Diphosphoinositol polyphosphate phosphohydrolase 1	99.9	102.2	95.7
Q9EQI8	RM46	Large ribosomal subunit protein mL46	99.5	103.8	97.2
P52795	EFNB1	Ephrin-B1	103.4	103.9	97.3
Q5DU41	LRC8B	Volume-regulated anion channel subunit LRRC8B	97.7	102.5	96
Q99P58	RB27B	Ras-related protein Rab-27B	97.9	105.7	99
Q9DAT2	MRGBP	MRG/MORF4L-binding protein	103.7	101.2	94.8
Q99JW4	LIMS1	LIM and senescent cell antigen-like-containing domain protein 1	101.7	104.4	97.8
P0C027	NUD10	Diphosphoinositol polyphosphate phosphohydrolase 3-alpha	101.8	99.9	93.6
Q8R2R6	MTG1	Mitochondrial ribosome-associated GTPase 1	100.1	101.7	95.3
Q9EPQ7	STAR5	StAR-related lipid transfer protein 5	108.3	105.2	98.6
Q8CG64	FKRP	Ribitol 5-phosphate transferase FKRP	92.1	103.7	97.2
P51791	CLCN3	H(+)/Cl(-) exchange transporter 3	100.2	104.1	97.6
Q8BHE8	MAIP1	m-AAA protease-interacting protein 1, mitochondrial	98.4	104.1	97.6
Q5DU02	UBP22	Ubiquitin carboxyl-terminal hydrolase 22	84	109.4	102.6
Q8CI59	STEA3	Metalloreductase STEAP3	110.9	104.7	98.2
Q8BML1	MICA2	[F-actin]-monooxygenase MICAL2	99.7	99.9	93.7
P70377	FGF13	Fibroblast growth factor 13	108.4	101.6	95.3
O08914	FAAH1	Fatty-acid amide hydrolase 1	101.4	101.6	95.3
P17879	HS71B	Heat shock 70 kDa protein 1B	86.4	114.6	107.5
Q922J9	FACR1	Fatty acyl-CoA reductase 1	93.7	105.4	98.9
Q3UHC7	DAB2P	Disabled homolog 2-interacting protein	102.4	100.6	94.4
Q91Z46	DUS7	Dual specificity protein phosphatase 7	101.5	99	92.9
Q9JI39	ABCBA	ATP-binding cassette sub-family B member 10, mitochondrial	100.9	103.9	97.5
Q9Z2Y3	HOME1	Homer protein homolog 1	103.9	100.8	94.6
Q99JR5	TINAL	Tubulointerstitial nephritis antigen-like	90.2	109	102.3
E9Q5C9	NOLC1	Nucleolar and coiled-body phosphoprotein 1	98.2	102.7	96.4
P26618	PGFRA	Platelet-derived growth factor receptor alpha	97.3	103	96.7
Q91VF6	COQA1	Collagen alpha-1(XXVI) chain	97.2	106.4	99.9
P0C7M9	CLC2L	C-type lectin domain family 2 member L	104.7	101.6	95.4
B1AXV0	FRS1L	DOMON domain-containing protein FRRS1L	102.1	101.6	95.4
Q6P1J0	MANEL	Glycoprotein endo-alpha-1,2-mannosidase-like protein	92	106.6	100.1
Q80Z24	NEGR1	Neuronal growth regulator 1	104.7	100.2	94.1
Q8R0I0	ACE2	Angiotensin-converting enzyme 2	108.4	100.3	94.2
P42669	PURA	Transcriptional activator protein Pur-alpha	100.5	102.1	95.9
Q6ZPF4	FMNL3	Formin-like protein 3	97.6	104	97.7
Q8CBY0	GATC	Glutamyl-tRNA(Gln) amidotransferase subunit C, mitochondrial	113.5	104.4	98.1
Q63943	MEF2D	Myocyte-specific enhancer factor 2D	96.9	101.4	95.3
Q8BVE8	NSD2	Histone-lysine N-methyltransferase NSD2	98.8	105	98.7
Q9QXM1	JMY	Junction-mediating and -regulatory protein	98.2	101.7	95.6
Q8VCY8	PLPR2	Phospholipid phosphatase-related protein type 2	104.1	101.8	95.7
P97785	GFRA1	GDNF family receptor alpha-1	97.3	108.6	102.1
Q9R0Q6	ARC1A	Actin-related protein 2/3 complex subunit 1A	103.5	100.3	94.3
Q8BGC0	HTSF1	17S U2 SnRNP complex component HTATSF1	98.2	105.4	99.1
Q8BWL5	RBMS3	RNA-binding motif, single-stranded-interacting protein 3	97.2	105.4	99.1
Q8BSL7	ARF2	ADP-ribosylation factor 2	95.5	105.4	99.1
Q64092	TFE3	Transcription factor E3	96.4	105.6	99.3
Q9Z2V6	HDAC5	Histone deacetylase 5	99.5	102.6	96.5
Q8CA72	GAN	Gigaxonin	97.6	104.6	98.4
Q61592	GAS6	Growth arrest-specific protein 6	105.3	103	96.9
Q810B7	SLIK5	SLIT and NTRK-like protein 5	100	103	96.9
Q9QXY6	EHD3	EH domain-containing protein 3	102.9	104.8	98.6
Q9CQD4	CH1B2	Charged multivesicular body protein 1B2	99.8	101.5	95.5
P30285	CDK4	Cyclin-dependent kinase 4	102	103.4	97.3
P70280	VAMP7	Vesicle-associated membrane protein 7	104.3	103.5	97.4
Q5RJH3	CAD12	Cadherin-12	98.6	100.2	94.3
Q80X19	COEA1	Collagen alpha-1(XIV) chain	99.9	105.7	99.5
Q6PGB6	NAA50	N-alpha-acetyltransferase 50	98.2	104.1	98
P70296	PEBP1	Phosphatidylethanolamine-binding protein 1	98.4	102.4	96.4
O35181	NRG3	Pro-neuregulin-3, membrane-bound isoform	103.4	100.8	94.9
P62862	RS30	Ubiquitin-like FUBI-ribosomal protein eS30 fusion protein	96.5	107.8	101.5
Q8K0S5	R4RL1	Reticulon-4 receptor-like 1	105.6	103.1	97.1
O70433	FHL2	Four and a half LIM domains protein 2	94.8	105.3	99.2
Q8BG26	RUSC1	AP-4 complex accessory subunit RUSC1	103.7	102.1	96.2
Q8R395	COMD5	COMM domain-containing protein 5	103.9	102.5	96.6
Q3TX08	TRM1	tRNA (guanine(26)-N(2))-dimethyltransferase	98.5	104.4	98.4
Q5SRX1	TM1L2	TOM1-like protein 2	102.1	101.1	95.3
Q6GQU6	LIGO3	Leucine-rich repeat and immunoglobulin-like domain-containing nogo receptor-interacting protein 3	92.3	108.2	102
Q7TN31	AGGF1	Angiogenic factor with G patch and FHA domains 1	93.9	99.5	93.8
P60766	CDC42	Cell division control protein 42 homolog	99.5	103.3	97.4
Q6NS52	DGKB	Diacylglycerol kinase beta	99.7	105.3	99.3
Q9ERQ3	ZN704	Zinc finger protein 704	92.2	107.2	101.1
Q80WM4	HPLN4	Hyaluronan and proteoglycan link protein 4	102.8	102.1	96.3
P63089	PTN	Pleiotrophin	115.6	95.1	89.7
P58283	RN216	E3 ubiquitin-protein ligase RNF216	97.7	105.8	99.8
Q8CCI5	RYBP	RING1 and YY1-binding protein	101.8	104.2	98.3
Q60872	IF1A	Eukaryotic translation initiation factor 1A	97.5	106.1	100.1
Q71RI9	KAT3	Kynurenine--oxoglutarate transaminase 3	95.8	104.4	98.5
Q68FD9	K1549	UPF0606 protein KIAA1549	103.5	101.1	95.4
Q9ERR7	45550	Selenoprotein F	102.4	103	97.2
Q99J45	NRBP	Nuclear receptor-binding protein	99	104.8	98.9
Q9JJA9	GRASP	General receptor for phosphoinositides 1-associated scaffold protein	99.6	103.2	97.4
Q8VDG5	PPCS	Phosphopantothenate--cysteine ligase	95.9	105	99.1
Q9D7X1	KCTD4	BTB/POZ domain-containing protein KCTD4	105.8	101.5	95.8
Q80U40	RIMB2	RIMS-binding protein 2	101.4	100	94.4
Q64430	ATP7A	Copper-transporting ATPase 1	96.4	101.8	96.1
Q9D2R6	COA3	Cytochrome c oxidase assembly factor 3 homolog, mitochondrial	99.5	101.9	96.2
Q6PCM2	INT6	Integrator complex subunit 6	97.2	103.8	98
Q05793	PGBM	Basement membrane-specific heparan sulfate proteoglycan core protein	94.5	107.5	101.5
Q8C0L6	PAOX	Peroxisomal N(1)-acetyl-spermine/spermidine oxidase	97.4	104.2	98.4
Q9QZI9	SERC3	Serine incorporator 3	101.9	102.8	97.1
Q8K199	COXM2	COX assembly mitochondrial protein 2 homolog	101.8	99.2	93.7
Q9JJY3	NSMA2	Sphingomyelin phosphodiesterase 3	100.7	101.4	95.8
Q6QWF9	CK2N1	Calcium/calmodulin-dependent protein kinase II inhibitor 1	94.3	103.5	97.8
Q9D650	LRAT1	Protein LRATD1	93.8	110.8	104.7
Q3UHD2	GFOD1	Glucose-fructose oxidoreductase domain-containing protein 1	102	101.9	96.3
P70665	SIAE	Sialate O-acetylesterase	99.8	102	96.4
P62488	RPB7	DNA-directed RNA polymerase II subunit RPB7	94.6	107.6	101.7
P48725	PCNT	Pericentrin	91.1	114.9	108.6
Q7TPD0	INT3	Integrator complex subunit 3	103.4	100.8	95.3
Q9D7X8	GGCT	Gamma-glutamylcyclotransferase	105.7	101	95.5
Q69ZR9	TASOR	Protein TASOR	100.4	102.9	97.3
Q9D1R9	RL34	Large ribosomal subunit protein eL34	104.5	99.5	94.1
Q8BHL5	ELMO2	Engulfment and cell motility protein 2	102.6	101.9	96.4
Q8BP78	F10C1	Protein FRA10AC1 homolog	110.9	94.5	89.4
P50114	S100B	Protein S100-B	93.3	107.5	101.7
Q9Z0S1	BPNT1	3'(2'),5'-bisphosphate nucleotidase 1	94.2	103.8	98.2
Q9EQC5	SCYL1	N-terminal kinase-like protein	98	104.1	98.5
Q9CZJ1	UTP11	Probable U3 small nucleolar RNA-associated protein 11	96.5	100.6	95.2
Q8R3P7	CLUA1	Clusterin-associated protein 1	97.1	106.2	100.5
Q61165	SL9A1	Sodium/hydrogen exchanger 1	99.2	102.6	97.1
Q8BYU6	TOIP2	Torsin-1A-interacting protein 2	93.7	102.8	97.3
Q8BME9	CBLN4	Cerebellin-4	100.1	99.1	93.8
P70453	PDE7A	High affinity 3',5'-cyclic-AMP phosphodiesterase 7A	102.3	99.2	93.9
P01831	THY1	Thy-1 membrane glycoprotein	101.3	99.3	94
Q9D6S7	RRFM	Ribosome-recycling factor, mitochondrial	102.3	103.1	97.6
Q9DB34	CHM2A	Charged multivesicular body protein 2a	98.5	105.1	99.5
P62855	RS26	Small ribosomal subunit protein eS26	104.2	99.7	94.4
Q8K0G5	EIPR1	EARP and GARP complex-interacting protein 1	104.3	99.9	94.6
Q5FW52	MLIP	Muscular LMNA-interacting protein	106.1	101.8	96.4
Q3TEL6	RN157	E3 ubiquitin ligase Rnf157	104.6	100	94.7
Q3UM45	PP1R7	Protein phosphatase 1 regulatory subunit 7	102.1	101.9	96.5
Q91VN6	DDX41	Probable ATP-dependent RNA helicase DDX41	101	102.1	96.7
P49138	MAPK2	MAP kinase-activated protein kinase 2	92.7	105.9	100.3
Q80YF9	RHG33	Rho GTPase-activating protein 33	105.6	100.4	95.1
Q922H4	GMPPA	Mannose-1-phosphate guanyltransferase alpha	100.9	102.3	96.9
Q9JJ69	KCIP2	Kv channel-interacting protein 2	101.1	100.5	95.2
Q9WV98	TIM9	Mitochondrial import inner membrane translocase subunit Tim9	100.5	98.8	93.6
P99024	TBB5	Tubulin beta-5 chain	84.8	117.8	111.6
Q80VL1	TDRKH	Tudor and KH domain-containing protein	101	102.7	97.3
Q8CG03	PDE5A	cGMP-specific 3',5'-cyclic phosphodiesterase	95.7	102.7	97.3
Q9CR59	G45IP	Large ribosomal subunit protein mL64	98.6	100.8	95.5
Q8BHJ7	GBRA5	Gamma-aminobutyric acid receptor subunit alpha-5	93.9	106.8	101.2
Q4PZA2	ECE1	Endothelin-converting enzyme 1	97	104.9	99.4
Q9ES56	TPPC4	Trafficking protein particle complex subunit 4	100.2	103.5	98.1
Q05A62	DNAL1	Dynein axonemal light chain 1	101.3	101.6	96.3
Q6PE13	PRRT3	Proline-rich transmembrane protein 3	102.5	101.8	96.5
Q9WTS4	TEN1	Teneurin-1	100.4	102.5	97.2
P39061	COIA1	Collagen alpha-1(XVIII) chain	93.6	110.3	104.6
E9Q5K9	YTDC1	YTH domain-containing protein 1	104.9	96.8	91.8
Q80W47	WIPI2	WD repeat domain phosphoinositide-interacting protein 2	102.1	102.8	97.5
P62257	UBE2H	Ubiquitin-conjugating enzyme E2 H	99.5	102.8	97.5
Q8VDH1	FBX21	F-box only protein 21	98.8	102.8	97.5
Q8BYK6	YTHD3	YTH domain-containing family protein 3	102.4	100.9	95.7
P35969	VGFR1	Vascular endothelial growth factor receptor 1	93.6	105.1	99.7
Q3UHA3	SPTCS	Spatacsin	97.8	105.2	99.8
E9PUL5	PRRT2	Proline-rich transmembrane protein 2	98.7	95.5	90.6
P12970	RL7A	Large ribosomal subunit protein eL8	104.2	99.9	94.8
Q9D7N6	RM30	Large ribosomal subunit protein uL30m	101.1	102.1	96.9
Q5H8B9	FREM3	FRAS1-related extracellular matrix protein 3	108.2	108	102.5
Q61749	EI2BD	Translation initiation factor eIF2B subunit delta	98.7	100.2	95.1
A2ALK8	PTN3	Tyrosine-protein phosphatase non-receptor type 3	103.9	100.5	95.4
Q9CQW1	YKT6	Synaptobrevin homolog YKT6	101.9	100.5	95.4
Q8R1G2	CMBL	Carboxymethylenebutenolidase homolog	93.5	106.6	101.2
P61963	DCAF7	DDB1- and CUL4-associated factor 7	101	102.7	97.5
Q8BGV7	BACD1	BTB/POZ domain-containing adapter for CUL3-mediated RhoA degradation protein 1	94.2	108.7	103.2
Q9EQP6	ARRC	Arrestin-C	105.3	102.8	97.6
Q3TWL2	PP4P1	Type 1 phosphatidylinositol 4,5-bisphosphate 4-phosphatase	97.1	102.8	97.6
Q921L3	TMCO1	Calcium load-activated calcium channel	101.1	100.9	95.8
P83882	RL36A	Large ribosomal subunit protein eL42	104.6	99	94
Q920P3	BRNP1	BMP/retinoic acid-inducible neural-specific protein 1	103.5	99.1	94.1
O35345	IMA7	Importin subunit alpha-7	97.7	103.2	98
P47955	RLA1	Large ribosomal subunit protein P1	102.3	101.3	96.2
Q9CQR2	RS21	Small ribosomal subunit protein eS21	101.6	101.3	96.2
Q9WVQ1	MAGI2	Membrane-associated guanylate kinase, WW and PDZ domain-containing protein 2	101.7	101.5	96.4
Q9CQE8	RTRAF	RNA transcription, translation and transport factor protein	100.7	101.6	96.5
Q99K74	MED24	Mediator of RNA polymerase II transcription subunit 24	99.1	101.6	96.5
Q60875	ARHG2	Rho guanine nucleotide exchange factor 2	101.6	101.7	96.6
Q8CGK7	GNAL	Guanine nucleotide-binding protein G(olf) subunit alpha	97.3	105.7	100.4
Q06335	APLP2	Amyloid beta precursor like protein 2	97.8	100	95
Q9DBJ1	PGAM1	Phosphoglycerate mutase 1	98	104.1	98.9
P70207	PLXA2	Plexin-A2	95.7	104.2	99
Q8K2Y7	RM47	Large ribosomal subunit protein uL29m	103.8	102.2	97.1
Q8R1Q8	DC1L1	Cytoplasmic dynein 1 light intermediate chain 1	100.6	102.2	97.1
Q80U93	NU214	Nuclear pore complex protein Nup214	101.7	102.4	97.3
P18581	CTR2	Cationic amino acid transporter 2	105.6	100.4	95.4
O88544	CSN4	COP9 signalosome complex subunit 4	101	100.6	95.6
Q5DU25	IQEC2	IQ motif and SEC7 domain-containing protein 2	106.2	98.6	93.7
Q923S6	NEUL1	E3 ubiquitin-protein ligase NEURL1	95.5	104.8	99.6
Q9CQP0	RM33	Large ribosomal subunit protein bL33m	100.8	100.9	95.9
P62484	ABI2	Abl interactor 2	105.3	99	94.1
P63001	RAC1	Ras-related C3 botulinum toxin substrate 1	100.8	101.2	96.2
Q9R0X5	RPGR	X-linked retinitis pigmentosa GTPase regulator	98.9	103.3	98.2
Q7TNR6	IGS21	Immunoglobulin superfamily member 21	101.4	99.3	94.4
Q9QZ88	VPS29	Vacuolar protein sorting-associated protein 29	102.6	103.4	98.3
Q7TN98	CPEB4	Cytoplasmic polyadenylation element-binding protein 4	98.3	105.5	100.3
Q8BP67	RL24	Large ribosomal subunit protein eL24	104.4	99.5	94.6
P62267	RS23	Small ribosomal subunit protein uS12	106.9	99.6	94.7
Q8VEG6	CNO6L	CCR4-NOT transcription complex subunit 6-like	94.5	101.7	96.7
Q9ES18	FOXJ2	Forkhead box protein J2	98	105.8	100.6
O54946	DNJB6	DnaJ homolog subfamily B member 6	92.1	105.8	100.6
P43277	H13	Histone H1.3	107.5	97.7	92.9
P63034	CYH2	Cytohesin-2	100.9	101.8	96.8
Q9QYC1	PCX1	Pecanex-like protein 1	101.6	102.1	97.1
Q61542	STAR3	StAR-related lipid transfer protein 3	99.6	104.2	99.1
Q68FE6	RIPR1	Rho family-interacting cell polarization regulator 1	99.1	102.2	97.2
Q05909	PTPRG	Receptor-type tyrosine-protein phosphatase gamma	98.5	106.3	101.1
Q8BGR6	ARL15	ADP-ribosylation factor-like protein 15	97.9	104.4	99.3
P09813	APOA2	Apolipoprotein A-II	107	98.4	93.6
Q60611	SATB1	DNA-binding protein SATB1	95.2	104.8	99.7
P62774	MTPN	Myotrophin	103.6	100.8	95.9
Q8BH64	EHD2	EH domain-containing protein 2	99.9	103.1	98.1
Q9CYK1	SYWM	Tryptophan--tRNA ligase, mitochondrial	109.2	97.2	92.5
Q8R5C5	ACTY	Beta-centractin	91.8	107.8	102.6
Q9D8T2	GSDMD	Gasdermin-D	91.1	107.9	102.7
Q9D486	CMIP	C-Maf-inducing protein	100.3	103.8	98.8
Q63810	CANB1	Calcineurin subunit B type 1	105.3	100.2	95.4
Q8BG39	SV2B	Synaptic vesicle glycoprotein 2B	100.3	102.3	97.4
Q8C4U2	TM145	Transmembrane protein 145	90.2	106.5	101.4
Q9CR57	RL14	Large ribosomal subunit protein eL14	108.1	98.3	93.6
Q60847	COCA1	Collagen alpha-1(XII) chain	96.3	104.6	99.6
Q9JK53	PRELP	Prolargin	90.4	106.8	101.7
P32507	NECT2	Nectin-2	88.3	108.9	103.7
Q9WV55	VAPA	Vesicle-associated membrane protein-associated protein A	100	102.8	97.9
P17225	PTBP1	Polypyrimidine tract-binding protein 1	102.7	104.9	99.9
Q8BKX1	BAIP2	Brain-specific angiogenesis inhibitor 1-associated protein 2	105.6	98.7	94
P62631	EF1A2	Elongation factor 1-alpha 2	103.9	100.9	96.1
Q9Z0H4	CELF2	CUGBP Elav-like family member 2	101.1	100.9	96.1
P47911	RL6	Large ribosomal subunit protein eL6	105.9	98.8	94.1
Q99KD5	UN45A	Protein unc-45 homolog A	109.1	94.6	90.1
Q07409	CNTN3	Contactin-3	102	101	96.2
Q9DC69	NDUA9	NADH dehydrogenase [ubiquinone] 1 alpha subcomplex subunit 9, mitochondrial	107.7	101.1	96.3
P84086	CPLX2	Complexin-2	104	103.3	98.4
Q3UDE2	TTL12	Tubulin--tyrosine ligase-like protein 12	101.9	103.7	98.8
Q9Z0M6	AGRE5	Adhesion G protein-coupled receptor E5	96.2	103.9	99
O89053	COR1A	Coronin-1A	102	99.7	95
Q3UGP9	LRC58	Leucine-rich repeat-containing protein 58	96.9	101.9	97.1
Q9JMB8	CNTN6	Contactin-6	103.6	100	95.3
D3YVF0	AKAP5	A-kinase anchor protein 5	99.9	100	95.3
Q9CVB6	ARPC2	Actin-related protein 2/3 complex subunit 2	103.7	100.1	95.4
Q80W00	PP1RA	Serine/threonine-protein phosphatase 1 regulatory subunit 10	107.6	102.3	97.5
Q923S9	RAB30	Ras-related protein Rab-30	101.9	102.3	97.5
A2ASI5	SCN3A	Sodium channel protein type 3 subunit alpha	106.6	100.4	95.7
P63318	KPCG	Protein kinase C gamma type	102.9	100.4	95.7
Q8BXV2	BRI3B	BRI3-binding protein	102.8	100.5	95.8
Q9CY66	GAR1	H/ACA ribonucleoprotein complex subunit 1	99.2	100.5	95.8
Q3U214	MAST3	Microtubule-associated serine/threonine-protein kinase 3	98.2	102.7	97.9
A2AWR3	LYCHS	Lysosomal cholesterol signaling protein	101.6	100.7	96
O35083	PLCA	1-acyl-sn-glycerol-3-phosphate acyltransferase alpha	98.8	103.3	98.5
Q9R1T4	SEPT6	Septin-6	96.4	103.3	98.5
D3YZU1	SHAN1	SH3 and multiple ankyrin repeat domains protein 1	103.9	99	94.4
P97819	PLPL9	85/88 kDa calcium-independent phospholipase A2	101.7	101.2	96.5
Q8VCK5	KLH20	Kelch-like protein 20	103.2	101.3	96.6
Q8BFX3	KCTD3	BTB/POZ domain-containing protein KCTD3	99.7	103.7	98.9
Q8R527	RHOQ	Rho-related GTP-binding protein RhoQ	94.3	105.9	101
Q640M1	UT14A	U3 small nucleolar RNA-associated protein 14 homolog A	103.3	99.7	95.1
Q80WT5	AFTIN	Aftiphilin	99.6	102	97.3
P61161	ARP2	Actin-related protein 2	103.2	99.9	95.3
Q9CWT3	SNX10	Sorting nexin-10	106.4	97.8	93.3
Q80Y14	GLRX5	Glutaredoxin-related protein 5, mitochondrial	104.8	100.3	95.7
Q99LH2	PTSS1	Phosphatidylserine synthase 1	93.2	106.9	102
Q60803	TRAF3	TNF receptor-associated factor 3	106.3	100.4	95.8
Q3V038	TTC9A	Tetratricopeptide repeat protein 9A	104.2	98.3	93.8
Q8CI96	CLIP4	CAP-Gly domain-containing linker protein 4	92.2	105	100.2
P48036	ANXA5	Annexin A5	105.4	105.1	100.3
Q7TPS5	C2CD5	C2 domain-containing protein 5	102.1	100.8	96.2
Q9JM93	AR6P4	ADP-ribosylation factor-like protein 6-interacting protein 4	100.4	100.8	96.2
P62746	RHOB	Rho-related GTP-binding protein RhoB	102.9	98.7	94.2
A2A9T0	TBKB1	TANK-binding kinase 1-binding protein 1	80.3	100.9	96.3
E9Q612	PTPRO	Receptor-type tyrosine-protein phosphatase O	99.3	105.3	100.5
Q8VD62	CK068	UPF0696 protein C11orf68 homolog	98.3	103.3	98.6
P10107	ANXA1	Annexin A1	96.5	107.7	102.8
P20065	TYB4	Thymosin beta-4	103.1	101.2	96.6
P48453	PP2BB	Serine/threonine-protein phosphatase 2B catalytic subunit beta isoform	101.8	101.2	96.6
P70428	EXT2	Exostosin-2	91.1	107.8	102.9
Q8BH66	ATLA1	Atlastin-1	99.7	101.5	96.9
Q9DAI6	F135B	Protein FAM135B	91.8	108.3	103.4
P60840	ENSA	Alpha-endosulfine	100.6	104.1	99.4
Q9CZD3	GARS	Glycine--tRNA ligase	103.8	99.7	95.2
A2AIV2	VIR	Protein virilizer homolog	84.2	104.3	99.6
Q99LU0	CH1B1	Charged multivesicular body protein 1B1	102.5	102.1	97.5
Q8BP71	RFOX2	RNA binding protein fox-1 homolog 2	103	100	95.5
Q9JHZ2	ANKH	Mineralization regulator ANKH	97.7	102.5	97.9
Q9QXW2	FBXW5	F-box/WD repeat-containing protein 5	99.1	100.3	95.8
Q5H8C4	VP13A	Intermembrane lipid transfer protein VPS13A	100.2	104.8	100.1
P63250	KCNJ3	G protein-activated inward rectifier potassium channel 1	101.4	100.4	95.9
Q9DBF1	AL7A1	Alpha-aminoadipic semialdehyde dehydrogenase	102.7	104.9	100.2
Q9D2Z4	SENP8	Sentrin-specific protease 8	98.5	102.7	98.1
P97379	G3BP2	Ras GTPase-activating protein-binding protein 2	102.6	100.5	96
Q07113	MPRI	Cation-independent mannose-6-phosphate receptor	100.6	102.8	98.2
P0DP27	CALM2	Calmodulin-2	104.4	100.7	96.2
Q80UP3	DGKZ	Diacylglycerol kinase zeta	108.2	96.3	92
Q3UNH4	GRIN1	G protein-regulated inducer of neurite outgrowth 1	105.6	98.8	94.4
Q99JY9	ARP3	Actin-related protein 3	101.9	101.1	96.6
Q61147	CERU	Ceruloplasmin	96.9	105.7	101
Q8R480	NUP85	Nuclear pore complex protein Nup85	103.6	101.3	96.8
Q8C1Q6	UQCC5	Ubiquinol-cytochrome c reductase complex assembly factor 5	99.9	101.3	96.8
Q8VCN5	CGL	Cystathionine gamma-lyase	104.7	103.6	99
P26350	PTMA	Prothymosin alpha	105.1	101.4	96.9
A2AV25	FBCD1	Fibrinogen C domain-containing protein 1	108.8	97	92.7
Q921J2	RHEB	GTP-binding protein Rheb	105.2	99.4	95
P62717	RL18A	Large ribosomal subunit protein eL20	102.8	99.4	95
Q8BGA2	LHPL2	LHFPL tetraspan subfamily member 2 protein	101	99.4	95
Q8C6G8	WDR26	WD repeat-containing protein 26	102.1	101.8	97.3
Q04735	CDK16	Cyclin-dependent kinase 16	102.2	101.9	97.4
Q8VHH5	AGAP3	Arf-GAP with GTPase, ANK repeat and PH domain-containing protein 3	100.6	102	97.5
Q99LB6	MAT2B	Methionine adenosyltransferase 2 subunit beta	98.7	102.1	97.6
Q8C525	M21D2	Nucleotidyltransferase MB21D2	106.7	99.9	95.5
Q8BGS7	CEPT1	Choline/ethanolaminephosphotransferase 1	105.9	102.2	97.7
Q8C5W3	TBCEL	Tubulin-specific chaperone cofactor E-like protein	97.7	104.5	99.9
Q9JHU9	INO1	Inositol-3-phosphate synthase 1	96.5	106.8	102.1
Q91VR8	BRK1	Protein BRICK1	102.3	100	95.6
Q8R100	CAHM5	Calcium homeostasis modulator protein 5	98.6	100	95.6
Q9JME7	TPC2L	Trafficking protein particle complex subunit 2-like protein	98.5	102.3	97.8
Q8BMI3	GGA3	ADP-ribosylation factor-binding protein GGA3	103.6	100.1	95.7
P46096	SYT1	Synaptotagmin-1	101.5	100.1	95.7
Q99KB8	GLO2	Hydroxyacylglutathione hydrolase, mitochondrial	96.1	104.7	100.1
G3X9J0	SI1L3	Signal-induced proliferation-associated 1-like protein 3	103	100.2	95.8
Q14CH0	F171B	Protein FAM171B	103	100.2	95.8
P28656	NP1L1	Nucleosome assembly protein 1-like 1	103.7	100.3	95.9
Q8BVF2	PDCL3	Phosducin-like protein 3	103.6	100.4	96
Q8R059	GALE	UDP-glucose 4-epimerase	98.3	102.9	98.4
Q9CQ79	TXND9	Thioredoxin domain-containing protein 9	100.8	100.7	96.3
P56379	ATP68	ATP synthase subunit ATP5MPL, mitochondrial	103.5	98.5	94.2
P63037	DNJA1	DnaJ homolog subfamily A member 1	102.9	100.8	96.4
P15975	UBP53	Inactive ubiquitin carboxyl-terminal hydrolase 53	93.6	103.2	98.7
P22599	A1AT2	Alpha-1-antitrypsin 1-2	102.7	101.1	96.7
Q8BVL3	SNX17	Sorting nexin-17	97.9	103.6	99.1
Q8JZL2	MCHR1	Melanin-concentrating hormone receptor 1	99.9	103.7	99.2
Q8R2Y0	ABHD6	Monoacylglycerol lipase ABHD6	104.5	101.5	97.1
P56399	UBP5	Ubiquitin carboxyl-terminal hydrolase 5	100.3	101.5	97.1
P63239	NEC1	Neuroendocrine convertase 1	99.3	104	99.5
Q3TY86	AIFM3	Apoptosis-inducing factor 3	94.9	104	99.5
Q8BT14	CNOT4	CCR4-NOT transcription complex subunit 4	100.5	101.7	97.3
Q4KUS2	UN13A	Protein unc-13 homolog A	104.9	99.4	95.1
Q5M8N0	CNRP1	CB1 cannabinoid receptor-interacting protein 1	103.2	99.4	95.1
Q9D8B4	NDUAB	NADH dehydrogenase [ubiquinone] 1 alpha subcomplex subunit 11	98.2	99.4	95.1
Q9JKK1	STX6	Syntaxin-6	98.2	104.1	99.6
Q6DID3	SCAF8	SR-related and CTD-associated factor 8	99.8	101.9	97.5
Q9D8Z6	ATGA1	Autophagy-related protein 101	98.7	101.9	97.5
Q69ZS7	HBS1L	HBS1-like protein	98.7	104.4	99.9
Q8VEB4	PAG15	Phospholipase A2 group XV	92.5	104.4	99.9
Q80Z38	SHAN2	SH3 and multiple ankyrin repeat domains protein 2	101.1	99.8	95.5
Q60519	SEM5B	Semaphorin-5B	92.4	99.9	95.6
Q9R059	FHL3	Four and a half LIM domains protein 3	94.2	106.9	102.3
Q8VC31	CCDC9	Coiled-coil domain-containing protein 9	98.3	102.4	98
P97300	NPTN	Neuroplastin	104	97.9	93.7
Q8VCD6	REEP2	Receptor expression-enhancing protein 2	99.5	104.9	100.4
Q69Z98	BRSK2	Serine/threonine-protein kinase BRSK2	100.8	102.6	98.2
Q56A07	SCN2B	Sodium channel subunit beta-2	105	95.7	91.6
Q9D8X5	CNOT8	CCR4-NOT transcription complex subunit 8	94.9	107.4	102.8
P11798	KCC2A	Calcium/calmodulin-dependent protein kinase type II subunit alpha	102.8	100.5	96.2
Q80XA6	REPS2	RalBP1-associated Eps domain-containing protein 2	99.7	100.5	96.2
Q80ZQ9	ABITM	Protein Abitram	82.2	105.2	100.7
P23819	GRIA2	Glutamate receptor 2	106.8	98.2	94
Q03137	EPHA4	Ephrin type-A receptor 4	107.1	98.3	94.1
Q91XD2	LIMS2	LIM and senescent cell antigen-like-containing domain protein 2	104.9	98.3	94.1
Q8VC66	ADIP	Afadin- and alpha-actinin-binding protein	102.8	98.3	94.1
Q9D6N5	NC2A	Dr1-associated corepressor	98.2	103	98.6
Q8CI33	C19L1	CWF19-like protein 1	97.4	103.1	98.7
Q61545	EWS	RNA-binding protein EWS	102.6	100.8	96.5
Q8R5J9	PRAF3	PRA1 family protein 3	101.8	101.1	96.8
P62748	HPCL1	Hippocalcin-like protein 1	103.2	101.3	97
O35495	CDK14	Cyclin-dependent kinase 14	100.6	101.3	97
Q9R069	BCAM	Basal cell adhesion molecule	97.1	103.7	99.3
P01027	CO3	Complement C3	104	101.5	97.2
Q8BH58	TIPRL	TIP41-like protein	101	101.7	97.4
Q99PJ0	NTRI	Neurotrimin	104.2	97	92.9
Q9DAJ2	TEKT1	Tektin-1	95.9	106.5	102
Q3V0G7	GARL3	GTPase-activating Rap/Ran-GAP domain-like protein 3	106.2	99.5	95.3
Q5NCQ5	DPH1	2-(3-amino-3-carboxypropyl)histidine synthase subunit 1	99.9	102.1	97.8
Q8BLN6	UNC80	Protein unc-80 homolog	97.5	104.5	100.1
P62754	RS6	Small ribosomal subunit protein eS6	102.1	102.2	97.9
Q99JP7	GGT7	Glutathione hydrolase 7	100.3	102.2	97.9
O70311	NMT2	Glycylpeptide N-tetradecanoyltransferase 2	103.3	102.3	98
Q80V91	DTX3	Probable E3 ubiquitin-protein ligase DTX3	104.3	100	95.8
Q6WQJ1	DGLA	Diacylglycerol lipase-alpha	103.9	100	95.8
O35098	DPYL4	Dihydropyrimidinase-related protein 4	97.3	109.7	105.1
Q8JZS9	RM48	Large ribosomal subunit protein mL48	100.6	105.1	100.7
Q14BV6	YDJC	Carbohydrate deacetylase	98.1	102.8	98.5
Q9D0T1	NH2L1	NHP2-like protein 1	102.6	100.5	96.3
Q9CYC6	DCP2	m7GpppN-mRNA hydrolase	94.3	108.1	103.6
O88622	PARG	Poly(ADP-ribose) glycohydrolase	99.8	100.9	96.7
Q91YN5	UAP1	UDP-N-acetylhexosamine pyrophosphorylase	101.8	101.1	96.9
P97500	MYT1L	Myelin transcription factor 1-like protein	100.6	103.6	99.3
Q9CQ73	PKP2	Plakophilin-2	106	98.9	94.8
Q61290	CAC1E	Voltage-dependent R-type calcium channel subunit alpha-1E	102.5	98.9	94.8
Q9D1T0	LIGO1	Leucine-rich repeat and immunoglobulin-like domain-containing nogo receptor-interacting protein 1	101.3	101.5	97.3
Q9CR60	GOT1B	Vesicle transport protein GOT1B	96.9	104.2	99.9
Q8R570	SNP47	Synaptosomal-associated protein 47	103.3	101.8	97.6
P35436	NMDE1	Glutamate receptor ionotropic, NMDA 2A	104.3	99.5	95.4
Q9WUH7	SEM4G	Semaphorin-4G	103.3	102	97.8
Q8K2L8	TPC12	Trafficking protein particle complex subunit 12	100.9	102	97.8
Q8R0A7	K0513	Uncharacterized protein KIAA0513	101.1	102.1	97.9
P97427	DPYL1	Dihydropyrimidinase-related protein 1	96.1	109.4	104.9
Q00420	GABP1	GA-binding protein subunit beta-1	97.6	107.1	102.7
Q8BGT7	SPF30	Survival of motor neuron-related-splicing factor 30	98.4	102.3	98.1
P59041	DJC30	DnaJ homolog subfamily C member 30, mitochondrial	96.2	107.2	102.8
P70444	BID	BH3-interacting domain death agonist	97.5	104.8	100.5
Q9DAM7	TM263	Transmembrane protein 263	102.7	100	95.9
Q9D0C1	RN115	E3 ubiquitin-protein ligase RNF115	106.8	97.6	93.6
Q8BX17	GEMI5	Gem-associated protein 5	101	102.5	98.3
Q9R062	GLYG	Glycogenin-1	99.3	100.3	96.2
P61965	WDR5	WD repeat-containing protein 5	105.9	100.4	96.3
Q8CGY8	OGT1	UDP-N-acetylglucosamine--peptide N-acetylglucosaminyltransferase 110 kDa subunit	102.9	100.4	96.3
O35607	BMPR2	Bone morphogenetic protein receptor type-2	101.2	100.6	96.5
A2ARS0	ANR63	Ankyrin repeat domain-containing protein 63	117.9	88.4	84.8
Q5XG73	ACBD5	Acyl-CoA-binding domain-containing protein 5	91.7	105.6	101.3
O35218	CPSF2	Cleavage and polyadenylation specificity factor subunit 2	93	105.7	101.4
Q8CI08	SLAI2	SLAIN motif-containing protein 2	97.2	105.8	101.5
Q8WTY4	CPIN1	Anamorsin	102.3	101	96.9
Q99LD4	CSN1	COP9 signalosome complex subunit 1	98	103.5	99.3
Q91XV3	BASP1	Brain acid soluble protein 1	105.2	98.6	94.6
Q91ZT5	FGD4	FYVE, RhoGEF and PH domain-containing protein 4	104.4	101.1	97
Q9JMG7	HDGR3	Hepatoma-derived growth factor-related protein 3	100.5	101.1	97
P11404	FABPH	Fatty acid-binding protein, heart	101.4	101.4	97.3
Q9JL19	NCOA6	Nuclear receptor coactivator 6	96	103.9	99.7
Q6ZWZ2	UB2R2	Ubiquitin-conjugating enzyme E2 R2	100.7	104	99.8
Q9JKB3	YBOX3	Y-box-binding protein 3	100.2	101.6	97.5
Q9D7M1	GID8	Glucose-induced degradation protein 8 homolog	101.1	101.7	97.6
Q8BFQ8	GALD1	Glutamine amidotransferase-like class 1 domain-containing protein 1	98.5	101.8	97.7
Q9R0Q7	TEBP	Prostaglandin E synthase 3	101.1	102	97.9
Q99L48	NMD3	60S ribosomal export protein NMD3	102	104.5	100.3
Q6RI63	F120B	Constitutive coactivator of peroxisome proliferator-activated receptor gamma	95.1	104.5	100.3
P06151	LDHA	L-lactate dehydrogenase A chain	100.9	102.1	98
Q64010	CRK	Adapter molecule crk	99.1	102.1	98
Q9R0P3	ESTD	S-formylglutathione hydrolase	98.5	102.1	98
P70318	TIAR	Nucleolysin TIAR	105.3	99.7	95.7
P20357	MTAP2	Microtubule-associated protein 2	102.2	102.3	98.2
O55057	PDE6D	Retinal rod rhodopsin-sensitive cGMP 3',5'-cyclic phosphodiesterase subunit delta	101.9	102.3	98.2
Q9CR09	UFC1	Ubiquitin-fold modifier-conjugating enzyme 1	97.2	102.3	98.2
P35438	NMDZ1	Glutamate receptor ionotropic, NMDA 1	108	97.4	93.5
Q8BRM2	GORAB	RAB6-interacting golgin	100	102.5	98.4
Q91VX2	UBAP2	Ubiquitin-associated protein 2	109.5	100.1	96.1
Q9Z2A0	PDPK1	3-phosphoinositide-dependent protein kinase 1	103.2	100.1	96.1
Q64727	VINC	Vinculin	101.9	102.7	98.6
Q91V36	NRBP2	Nuclear receptor-binding protein 2	102.5	100.2	96.2
P50428	ARSA	Arylsulfatase A	104	100.5	96.5
P49446	PTPRE	Receptor-type tyrosine-protein phosphatase epsilon	100.2	100.5	96.5
Q8C079	STRP1	Striatin-interacting protein 1	103.1	100.8	96.8
Q9WVA4	TAGL2	Transgelin-2	98.9	105.9	101.7
Q91VW5	GOGA4	Golgin subfamily A member 4	98.1	103.5	99.4
Q99NF2	NSMF	NMDA receptor synaptonuclear signaling and neuronal migration factor	107.3	98.6	94.7
Q61701	ELAV4	ELAV-like protein 4	101.8	98.6	94.7
Q9QWW1	HOME2	Homer protein homolog 2	105.6	96.1	92.3
P14131	RS16	Small ribosomal subunit protein uS9	102.1	101.2	97.2
Q8CC21	TTC19	Tetratricopeptide repeat protein 19, mitochondrial	104.9	101.3	97.3
Q9WVM3	APC7	Anaphase-promoting complex subunit 7	100.9	101.3	97.3
Q3TEW6	MPZL1	Myelin protein zero-like protein 1	104.1	101.5	97.5
Q14BI2	GRM2	Metabotropic glutamate receptor 2	102.5	94.1	90.4
Q8K126	RF1M	Peptide chain release factor 1, mitochondrial	101.1	106.9	102.7
P35803	GPM6B	Neuronal membrane glycoprotein M6-b	110.9	94.2	90.5
Q8BSQ9	PB1	Protein polybromo-1	92.1	104.4	100.3
Q9D6F9	TBB4A	Tubulin beta-4A chain	84.5	114.9	110.4
Q8R5H6	WASF1	Actin-binding protein WASF1	105.5	99.6	95.7
Q80UY2	KCMF1	E3 ubiquitin-protein ligase KCMF1	98.2	102.2	98.2
Q91ZS8	RED1	Double-stranded RNA-specific editase 1	99.2	102.6	98.6
Q5SZT7	NKAPL	NKAP-like protein	108.8	103	99
P28474	ADHX	Alcohol dehydrogenase class-3	102.8	103	99
Q80XN0	BDH	D-beta-hydroxybutyrate dehydrogenase, mitochondrial	117.9	95.3	91.6
Q9CR27	WASC3	WASH complex subunit 3	97.1	103.1	99.1
Q8VBX0	ASB13	Ankyrin repeat and SOCS box protein 13	100.9	101	97.1
Q5ND34	WDR81	WD repeat-containing protein 81	99.9	101	97.1
Q80XH1	KXDL1	KxDL motif-containing protein 1	96.1	101	97.1
Q61371	IFT88	Intraflagellar transport protein 88 homolog	97.3	106.2	102.1
Q7TT18	MCAF1	Activating transcription factor 7-interacting protein 1	90.8	103.7	99.7
Q01730	RSU1	Ras suppressor protein 1	102.7	101.2	97.3
Q61772	EPHA7	Ephrin type-A receptor 7	106.4	98.7	94.9
P11881	ITPR1	Inositol 1,4,5-trisphosphate receptor type 1	102.7	98.7	94.9
Q7TME0	PLPR4	Phospholipid phosphatase-related protein type 4	104	98.8	95
Q9D903	EBP2	Probable rRNA-processing protein EBP2	95.1	104	100
Q99K01	PDXD1	Pyridoxal-dependent decarboxylase domain-containing protein 1	100.3	101.5	97.6
F6SEU4	SYGP1	Ras/Rap GTPase-activating protein SynGAP	103.3	98.9	95.1
P11103	PARP1	Poly [ADP-ribose] polymerase 1	103	99.2	95.4
A6H619	PHRF1	PHD and RING finger domain-containing protein 1	100.2	102	98.1
Q9JI44	DMAP1	DNA methyltransferase 1-associated protein 1	101.5	102.2	98.3
Q99LC9	PEX6	Peroxisomal ATPase PEX6	95.1	102.3	98.4
Q9D1G5	LRC57	Leucine-rich repeat-containing protein 57	104.3	99.7	95.9
Q00558	HAP40	40-kDa huntingtin-associated protein	103.2	102.7	98.8
Q80U35	ARHGH	Rho guanine nucleotide exchange factor 17	101.8	102.8	98.9
Q8CC35	SYNPO	Synaptopodin	100.7	100.3	96.5
Q6NZG4	DDIAS	DNA damage-induced apoptosis suppressor protein	101.9	103.1	99.2
P11276	FINC	Fibronectin	97.5	103.7	99.8
Q8K1S2	UNC5D	Netrin receptor UNC5D	99.6	101.1	97.3
Q9R1T2	SAE1	SUMO-activating enzyme subunit 1	105.7	98.6	94.9
Q8BZ05	ARAP2	Arf-GAP with Rho-GAP domain, ANK repeat and PH domain-containing protein 2	101.1	101.3	97.5
Q9D7A8	ARMC1	Armadillo repeat-containing protein 1	100.1	101.3	97.5
Q8BJW6	EIF2A	Eukaryotic translation initiation factor 2A	102.4	101.8	98
Q99JW2	ACY1	Aminoacylase-1	99.8	101.8	98
B9EJA2	CTTB2	Cortactin-binding protein 2	100.6	101.9	98.1
O88712	CTBP1	C-terminal-binding protein 1	97.6	102	98.2
Q920I9	WDR7	WD repeat-containing protein 7	103.3	99.7	96
Q9QXD8	LIMD1	LIM domain-containing protein 1	97.9	102.5	98.7
Q9CQ80	VPS25	Vacuolar protein-sorting-associated protein 25	101	102.6	98.8
Q64521	GPDM	Glycerol-3-phosphate dehydrogenase, mitochondrial	100.9	100.1	96.4
Q8C3I8	HGH1	Protein HGH1 homolog	97.2	100.3	96.6
Q62108	DLG4	Disks large homolog 4	102.6	97.6	94
Q61151	2A5E	Serine/threonine-protein phosphatase 2A 56 kDa regulatory subunit epsilon isoform	103	100.5	96.8
Q8CHY3	DYM	Dymeclin	84.2	117.1	112.8
Q60949	TBCD1	TBC1 domain family member 1	102.4	98.1	94.5
Q9EP71	RAI14	Ankycorbin	99.2	103.7	99.9
Q8VC30	TKFC	Triokinase/FMN cyclase	108.4	98.3	94.7
Q8K0T0	RTN1	Reticulon-1	99.4	101.1	97.4
Q3V009	TMED1	Transmembrane emp24 domain-containing protein 1	89.3	109.3	105.3
P97492	RGS14	Regulator of G-protein signaling 14	106.8	98.5	94.9
P56376	ACYP1	Acylphosphatase-1	100.3	101.4	97.7
Q66L42	M3K10	Mitogen-activated protein kinase kinase kinase 10	106	98.8	95.2
Q8C8T8	TSR2	Pre-rRNA-processing protein TSR2 homolog	103.1	101.6	97.9
Q8CH72	TRI32	E3 ubiquitin-protein ligase TRIM32	102.7	101.6	97.9
Q80VP0	TCPR1	Tectonin beta-propeller repeat-containing protein 1	101.9	101.6	97.9
P18052	PTPRA	Receptor-type tyrosine-protein phosphatase alpha	101.2	101.8	98.1
Q99LS3	SERB	Phosphoserine phosphatase	95.7	104.6	100.8
Q9Z129	RECQ1	ATP-dependent DNA helicase Q1	119.2	99.1	95.5
Q8R3Z5	CACB1	Voltage-dependent L-type calcium channel subunit beta-1	103.5	99.1	95.5
P97326	CADH6	Cadherin-6	104.6	96.4	92.9
P61222	ABCE1	ATP-binding cassette sub-family E member 1	102.4	102	98.3
Q63871	RPAB4	DNA-directed RNA polymerases I, II, and III subunit RPABC4	101.9	102.1	98.4
O35737	HNRH1	Heterogeneous nuclear ribonucleoprotein H	100.3	102.1	98.4
P97927	LAMA4	Laminin subunit alpha-4	100.2	102.1	98.4
O35136	NCAM2	Neural cell adhesion molecule 2	105.6	99.4	95.8
P97772	GRM1	Metabotropic glutamate receptor 1	101.5	102.3	98.6
P28738	KIF5C	Kinesin heavy chain isoform 5C	97.9	105.2	101.4
Q8BJU0	SGTA	Small glutamine-rich tetratricopeptide repeat-containing protein alpha	101.9	99.7	96.1
Q8BG92	CLVS2	Clavesin-2	98.7	102.6	98.9
P27545	CERS1	Ceramide synthase 1	102.7	105.4	101.6
E9PZ19	TUTLB	Protein turtle homolog B	98.5	99.9	96.3
Q9CX80	CYGB	Cytoglobin	97.5	102.7	99
Q8R1B0	STAC2	SH3 and cysteine-rich domain-containing protein 2	96.7	105.5	101.7
Q6R891	NEB2	Neurabin-2	102.6	100.1	96.5
Q8K2Z2	PRP39	Pre-mRNA-processing factor 39	99	100.2	96.6
Q9JJV2	PROF2	Profilin-2	102.4	100.3	96.7
Q925E7	2ABD	Serine/threonine-protein phosphatase 2A 55 kDa regulatory subunit B delta isoform	101.2	100.5	96.9
Q9CPU4	MGST3	Glutathione S-transferase 3, mitochondrial	98.3	103.4	99.7
Q9JI19	FIBP	Acidic fibroblast growth factor intracellular-binding protein	102.5	100.8	97.2
Q6P1E1	ZMIZ1	Zinc finger MIZ domain-containing protein 1	101.6	100.9	97.3
Q2TA57	ASPH1	Aspartate beta-hydroxylase domain-containing protein 1	96.1	100.9	97.3
Q8K400	STXB5	Syntaxin-binding protein 5	99.1	103.8	100.1
Q3TQI7	TLS1	Splicing factor C9orf78 homolog	95	103.8	100.1
P63101	1433Z	14-3-3 protein zeta/delta	100.7	101.1	97.5
Q8VE88	F1142	Protein FAM114A2	99.7	104	100.3
Q9Z1B3	PLCB1	1-phosphatidylinositol 4,5-bisphosphate phosphodiesterase beta-1	103.3	98.4	94.9
Q99LG2	TNPO2	Transportin-2	101.8	101.3	97.7
P18760	COF1	Cofilin-1	104.5	98.5	95
Q9D281	NXP20	Protein Noxp20	96.4	104.3	100.6
Q9Z2H5	E41L1	Band 4.1-like protein 1	100.8	101.5	97.9
Q99N85	RT18A	Large ribosomal subunit protein mL66	95	104.4	100.7
Q64253	LY6E	Lymphocyte antigen 6E	105.6	98.8	95.3
P57780	ACTN4	Alpha-actinin-4	101.3	101.7	98.1
Q80WM5	HPLN3	Hyaluronan and proteoglycan link protein 3	103.2	102	98.4
Q60739	BAG1	BAG family molecular chaperone regulator 1	100.4	102	98.4
P62071	RRAS2	Ras-related protein R-Ras2	125.2	90.7	87.5
Q9JLG8	CAN15	Calpain-15	103.3	102.1	98.5
Q924A2	CIC	Protein capicua homolog	102.8	99.4	95.9
Q9JKB1	UCHL3	Ubiquitin carboxyl-terminal hydrolase isozyme L3	100.7	102.3	98.7
Q9Z268	RASL1	RasGAP-activating-like protein 1	103.1	99.5	96
Q9DCS2	MTL26	Methyltransferase-like 26	100.9	102.4	98.8
P53026	RL10A	Large ribosomal subunit protein uL1	102.9	99.6	96.1
P70188	KIFA3	Kinesin-associated protein 3	100.8	102.5	98.9
Q61418	CLCN4	H(+)/Cl(-) exchange transporter 4	103.4	99.9	96.4
P60954	NOL4	Nucleolar protein 4	102.4	100	96.5
Q9Z1Z2	STRAP	Serine-threonine kinase receptor-associated protein	101.5	100	96.5
P62500	T22D1	TSC22 domain family protein 1	101.4	100	96.5
Q9DCJ7	AKIP	Small ribosomal subunit protein mS38	101.8	102.9	99.3
Q8C0E3	TRI47	E3 ubiquitin-protein ligase TRIM47	99.8	103	99.4
P61080	UB2D1	Ubiquitin-conjugating enzyme E2 D1	99.6	103	99.4
Q66T02	PKHG5	Pleckstrin homology domain-containing family G member 5	98.8	103.3	99.7
Q80UM7	MOGS	Mannosyl-oligosaccharide glucosidase	103	100.5	97
Q64362	AKTIP	AKT-interacting protein	94.1	103.4	99.8
Q80TS7	DEND	Dendrin	102.5	97.7	94.3
P0C605	KGP1	cGMP-dependent protein kinase 1	102.2	100.6	97.1
Q8BHC1	RB39B	Ras-related protein Rab-39B	102.8	100.8	97.3
P59644	PI5PA	Phosphatidylinositol 4,5-bisphosphate 5-phosphatase A	99.7	100.8	97.3
Q9CWK3	CD2B2	CD2 antigen cytoplasmic tail-binding protein 2	89.7	112.4	108.5
P97364	SPS2	Selenide, water dikinase 2	102.5	100.9	97.4
P63260	ACTG	Actin, cytoplasmic 2	101.8	101	97.5
Q6ZWV3	RL10	Large ribosomal subunit protein uL16	101.7	101.1	97.6
Q922J3	CLIP1	CAP-Gly domain-containing linker protein 1	100.4	101.3	97.8
Q8BQP9	R7BP	Regulator of G-protein signaling 7-binding protein	99.2	101.3	97.8
Q9QYR6	MAP1A	Microtubule-associated protein 1A	102.1	98.5	95.1
Q61481	PDE1A	Dual specificity calcium/calmodulin-dependent 3',5'-cyclic nucleotide phosphodiesterase 1A	108	95.7	92.4
Q8R5M8	CADM1	Cell adhesion molecule 1	102.7	98.7	95.3
O08599	STXB1	Syntaxin-binding protein 1	99.5	98.7	95.3
Q9Z0P5	TWF2	Twinfilin-2	104.4	98.8	95.4
Q8VHC3	SELM	Selenoprotein M	101.7	101.9	98.4
Q8K273	EMC5	ER membrane protein complex subunit 5	101.1	101.9	98.4
Q9QYK9	KCC1B	Calcium/calmodulin-dependent protein kinase type 1B	99.2	102	98.5
Q8VD33	SGTB	Small glutamine-rich tetratricopeptide repeat-containing protein beta	102.4	99.1	95.7
Q8BXL9	IFFO1	Non-homologous end joining factor IFFO1	99.6	99.2	95.8
Q4VC33	MAEA	E3 ubiquitin-protein transferase MAEA	96.5	102.2	98.7
Q8BMK0	CEP85	Centrosomal protein of 85 kDa	89.7	102.2	98.7
Q60899	ELAV2	ELAV-like protein 2	103.4	99.3	95.9
Q9ES28	ARHG7	Rho guanine nucleotide exchange factor 7	104.3	99.4	96
Q8BP00	IQCB1	IQ calmodulin-binding motif-containing protein 1	100.7	99.4	96
P59999	ARPC4	Actin-related protein 2/3 complex subunit 4	102.8	99.5	96.1
Q61559	FCGRN	IgG receptor FcRn large subunit p51	130.4	90.8	87.7
Q61001	LAMA5	Laminin subunit alpha-5	94.8	105.7	102.1
Q9WV80	SNX1	Sorting nexin-1	99.2	102.9	99.4
Q99K85	SERC	Phosphoserine aminotransferase	98.8	103	99.5
O35615	FOG1	Zinc finger protein ZFPM1	95.7	109	105.3
Q61035	HARS1	Histidine--tRNA ligase, cytoplasmic	106.2	100.2	96.8
Q9CWX2	CIA30	Complex I intermediate-associated protein 30, mitochondrial	103.1	100.2	96.8
Q810D6	GRWD1	Glutamate-rich WD repeat-containing protein 1	98.4	100.2	96.8
O88951	LIN7B	Protein lin-7 homolog B	103.2	97.3	94
Q924N4	S12A6	Solute carrier family 12 member 6	95.6	103.4	99.9
Q5RJI5	BRSK1	Serine/threonine-protein kinase BRSK1	102.4	100.5	97.1
Q8BNA6	FAT3	Protocadherin Fat 3	104.5	97.6	94.3
Q8CGE9	RGS12	Regulator of G-protein signaling 12	99	100.7	97.3
P51880	FABP7	Fatty acid-binding protein, brain	126	91.9	88.8
Q9JHU2	PALMD	Palmdelphin	105.9	100.8	97.4
Q811C2	ATG4C	Cysteine protease ATG4C	102	100.8	97.4
O08672	KIFC2	Kinesin-like protein KIFC2	98.8	100.8	97.4
Q64213	SF01	Splicing factor 1	100.8	101.1	97.7
O55023	IMPA1	Inositol monophosphatase 1	100.9	101.2	97.8
Q3U3C9	GSE1	Genetic suppressor element 1	95.3	104.2	100.7
Q80YA3	DDHD1	Phospholipase DDHD1	102.1	101.4	98
Q6PGH0	UBTD2	Ubiquitin domain-containing protein 2	99.8	101.4	98
Q8BRV5	K1671	Uncharacterized protein KIAA1671	99.2	101.4	98
Q148V7	RELCH	RAB11-binding protein RELCH	99.4	101.5	98.1
Q9JKN1	ZNT7	Zinc transporter 7	103	98.6	95.3
Q8C0P5	COR2A	Coronin-2A	103.6	98.7	95.4
P63330	PP2AA	Serine/threonine-protein phosphatase 2A catalytic subunit alpha isoform	100.1	101.7	98.3
Q9WTT4	VATG2	V-type proton ATPase subunit G 2	98.7	101.7	98.3
Q9D415	DLGP1	Disks large-associated protein 1	103.6	99	95.7
Q9WV31	ARC	Activity-regulated cytoskeleton-associated protein	94.1	108.1	104.5
Q62120	JAK2	Tyrosine-protein kinase JAK2	86.5	105.1	101.6
P41216	ACSL1	Long-chain-fatty-acid--CoA ligase 1	99.5	102.2	98.8
Q3UL36	ARGL1	Arginine and glutamate-rich protein 1	100.2	99.2	95.9
Q8C0E2	VP26B	Vacuolar protein sorting-associated protein 26B	100.7	102.4	99
E9Q1U1	CC171	Coiled-coil domain-containing protein 171	99.6	105.5	102
P23953	EST1C	Carboxylesterase 1C	114.2	99.6	96.3
Q05186	RCN1	Reticulocalbin-1	98.9	102.7	99.3
P27641	XRCC5	X-ray repair cross-complementing protein 5	97.7	102.7	99.3
Q62446	FKBP3	Peptidyl-prolyl cis-trans isomerase FKBP3	105	99.7	96.4
P63328	PP2BA	Protein phosphatase 3 catalytic subunit alpha	102.7	99.7	96.4
Q80TL0	PPM1E	Protein phosphatase 1E	94.2	102.8	99.4
Q69ZT1	FAN1	Fanconi-associated nuclease 1	102.3	99.8	96.5
O55234	PSB5	Proteasome subunit beta type-5	103.5	99.9	96.6
Q5SFM8	RBM27	RNA-binding protein 27	100.7	103	99.6
P61202	CSN2	COP9 signalosome complex subunit 2	97.6	103.1	99.7
Q3UHH2	S22AN	Solute carrier family 22 member 23	101.3	100.2	96.9
Q8VHK5	MLC1	Membrane protein MLC1	98.8	106.3	102.8
Q8JZZ7	AGRL2	Adhesion G protein-coupled receptor L2	103.9	97.2	94
Q62351	TFR1	Transferrin receptor protein 1	104.9	100.3	97
P14869	RLA0	Large ribosomal subunit protein uL10	103.7	100.3	97
Q62419	SH3G1	Endophilin-A2	106.7	97.3	94.1
Q3TCJ1	ABRX2	BRISC complex subunit Abraxas 2	102.3	100.5	97.2
Q9WUM3	COR1B	Coronin-1B	101.1	100.5	97.2
O88809	DCX	Neuronal migration protein doublecortin	104.4	103.7	100.3
Q8VCH5	RABEK	Rab9 effector protein with kelch motifs	104.9	100.9	97.6
Q9JM76	ARPC3	Actin-related protein 2/3 complex subunit 3	100.6	100.9	97.6
Q9EP72	EMC7	Endoplasmic reticulum membrane protein complex subunit 7	104.2	101	97.7
P67871	CSK2B	Casein kinase II subunit beta	102.5	101	97.7
Q78JW9	UBFD1	Ubiquitin domain-containing protein UBFD1	102.5	101	97.7
P12382	PFKAL	ATP-dependent 6-phosphofructokinase, liver type	101.8	101	97.7
Q91V41	RAB14	Ras-related protein Rab-14	99.7	101.2	97.9
Q3UUF8	AN34B	Ankyrin repeat domain-containing protein 34B	98.7	101.2	97.9
Q810J8	ZFYV1	Zinc finger FYVE domain-containing protein 1	98.3	104.3	100.9
Q61097	KSR1	Kinase suppressor of Ras 1	101.3	101.3	98
Q9JK48	SHLB1	Endophilin-B1	105.1	98.3	95.1
O54829	RGS7	Regulator of G-protein signaling 7	103.6	98.3	95.1
Q8BGD9	IF4B	Eukaryotic translation initiation factor 4B	99.7	101.4	98.1
Q9R1Q8	TAGL3	Transgelin-3	103.2	101.7	98.4
Q3U0M1	TPPC9	Trafficking protein particle complex subunit 9	98.7	101.8	98.5
Q9D2R8	RT33	Small ribosomal subunit protein mS33	98.6	101.9	98.6
Q8C0M0	WDR59	GATOR2 complex protein WDR59	98.4	101.9	98.6
P35979	RL12	Large ribosomal subunit protein uL11	99	102.1	98.8
Q9DCU6	RM04	Large ribosomal subunit protein uL4m	95.9	105.2	101.8
Q8VCB1	NDC1	Nucleoporin NDC1	104.5	99.1	95.9
O88704	HCN1	Potassium/sodium hyperpolarization-activated cyclic nucleotide-gated channel 1	103.1	99.1	95.9
Q61033	LAP2A	Lamina-associated polypeptide 2, isoforms alpha/zeta	106.1	102.2	98.9
P63005	LIS1	Platelet-activating factor acetylhydrolase IB subunit beta	99.8	102.2	98.9
Q7TMM9	TBB2A	Tubulin beta-2A chain	86.7	115	111.3
P56873	ZNRD2	Protein ZNRD2	105.5	99.6	96.4
Q2M3X8	PHAR1	Phosphatase and actin regulator 1	101.7	99.6	96.4
Q8BTV1	TUSC3	Tumor suppressor candidate 3	103.9	99.8	96.6
O35304	VACHT	Vesicular acetylcholine transporter	95	106.1	102.7
Q8BHL3	TB10B	TBC1 domain family member 10B	102	99.9	96.7
Q60749	KHDR1	KH domain-containing, RNA-binding, signal transduction-associated protein 1	102.4	100	96.8
Q9JM13	RABX5	Rab5 GDP/GTP exchange factor	102.1	100	96.8
Q8K4Q8	COL12	Collectin-12	89.2	109.4	105.9
Q99J39	DCMC	Malonyl-CoA decarboxylase, mitochondrial	99.1	103.2	99.9
Q3UES3	TNKS2	Poly [ADP-ribose] polymerase tankyrase-2	96	103.2	99.9
Q9ER88	RT29	Small ribosomal subunit protein mS29	101.1	100.1	96.9
Q9WUR9	KAD4	Adenylate kinase 4, mitochondrial	101.2	100.3	97.1
Q9DB72	BTBDH	BTB/POZ domain-containing protein 17	109.5	94.1	91.1
Q7TPR4	ACTN1	Alpha-actinin-1	102.7	100.4	97.2
Q9ERD7	TBB3	Tubulin beta-3 chain	86.5	113	109.4
Q9CZY3	UB2V1	Ubiquitin-conjugating enzyme E2 variant 1	97.1	103.6	100.3
Q80TZ3	AUXI	Auxilin	100.4	100.5	97.3
P47880	IBP6	Insulin-like growth factor-binding protein 6	86.3	113.1	109.5
P62876	RPAB5	DNA-directed RNA polymerases I, II, and III subunit RPABC5	101.3	100.6	97.4
P58871	TB182	182 kDa tankyrase-1-binding protein	102.1	100.7	97.5
Q9CQF0	RM11	Large ribosomal subunit protein uL11m	101.4	100.7	97.5
Q99JW1	AB17A	Alpha/beta hydrolase domain-containing protein 17A	100.2	100.7	97.5
Q3U0D9	HACE1	E3 ubiquitin-protein ligase HACE1	99.8	100.8	97.6
Q9CPW3	RM54	Large ribosomal subunit protein mL54	102.4	100.9	97.7
Q91WM1	STRBP	Spermatid perinuclear RNA-binding protein	100.3	100.9	97.7
Q8BJL0	SMAL1	SWI/SNF-related matrix-associated actin-dependent regulator of chromatin subfamily A-like protein 1	92.4	113.6	110
Q9Z0S9	PRAF1	Prenylated Rab acceptor protein 1	93.9	107.3	103.9
P80314	TCPB	T-complex protein 1 subunit beta	102	101	97.8
O54833	CSK22	Casein kinase II subunit alpha'	101	101	97.8
Q9D1M4	MCA3	Eukaryotic translation elongation factor 1 epsilon-1	105.3	97.9	94.8
P16546	SPTN1	Spectrin alpha chain, non-erythrocytic 1	104.3	98.4	95.3
Q8BFR4	GNS	N-acetylglucosamine-6-sulfatase	97.8	104.9	101.6
Q8BG18	NECA1	N-terminal EF-hand calcium-binding protein 1	96.6	95.4	92.4
Q7TSZ8	NACC1	Nucleus accumbens-associated protein 1	100.2	98.6	95.5
Q61733	RT31	Small ribosomal subunit protein mS31	97.3	101.8	98.6
Q641P0	ARP3B	Actin-related protein 3B	108.1	95.5	92.5
P63248	IPKA	cAMP-dependent protein kinase inhibitor alpha	103.4	98.9	95.8
Q8BPQ7	SGSM1	Small G protein signaling modulator 1	99	102.1	98.9
Q61730	IL1AP	Interleukin-1 receptor accessory protein	99.6	102.2	99
P10922	H10	Histone H1.0	99.7	99.1	96
Q6P5H2	NEST	Nestin	98.5	105.5	102.2
Q8VBT9	ASPC1	Tether containing UBX domain for GLUT4	99.8	102.4	99.2
Q91X84	CRTC3	CREB-regulated transcription coactivator 3	99.7	102.4	99.2
Q9D1F4	AKTS1	Proline-rich AKT1 substrate 1	98.5	102.4	99.2
Q9JI10	STK3	Serine/threonine-protein kinase 3	98.5	105.6	102.3
Q8K0S0	PHYIP	Phytanoyl-CoA hydroxylase-interacting protein	100.8	99.3	96.2
O35071	KIF1C	Kinesin-like protein KIF1C	99.4	99.3	96.2
Q9CQ06	RM24	Large ribosomal subunit protein uL24m	102	99.4	96.3
Q920N7	SYT12	Synaptotagmin-12	98.4	105.9	102.6
P70380	IL18	Interleukin-18	97.2	102.8	99.6
Q3UHJ0	AAK1	AP2-associated protein kinase 1	98.1	102.9	99.7
Q91V09	WDR13	WD repeat-containing protein 13	104.2	99.7	96.6
Q5FWK3	RHG01	Rho GTPase-activating protein 1	102.3	100	96.9
Q8VD12	Z385A	Zinc finger protein 385A	102	93.6	90.7
P70302	STIM1	Stromal interaction molecule 1	99	103.4	100.2
Q8K2Q7	BROX	BRO1 domain-containing protein BROX	95.4	103.4	100.2
Q61211	EIF2D	Eukaryotic translation initiation factor 2D	99.2	103.5	100.3
O08581	KCNK1	Potassium channel subfamily K member 1	95.9	103.6	100.4
A2RSQ0	DEN5B	DENN domain-containing protein 5B	103.3	100.5	97.4
Q60960	IMA5	Importin subunit alpha-5	101.3	100.5	97.4
Q9Z0V2	KCND2	Potassium voltage-gated channel subfamily D member 2	104.9	97.3	94.3
G5E829	AT2B1	Plasma membrane calcium-transporting ATPase 1	105.1	97.5	94.5
Q9CQ48	NUDC2	NudC domain-containing protein 2	106.9	100.8	97.7
P03911	NU4M	NADH-ubiquinone oxidoreductase chain 4	97.9	100.8	97.7
O88851	RBBP9	Putative hydrolase RBBP9	96.8	104.1	100.9
Q9JME5	AP3B2	AP-3 complex subunit beta-2	100.9	101.2	98.1
Q8VDQ9	KRI1	Protein KRI1 homolog	100.1	104.5	101.3
Q9D115	ZN706	Zinc finger protein 706	97.4	104.5	101.3
A2CG49	KALRN	Kalirin	104.7	98	95
Q8BLJ3	PLCX3	PI-PLC X domain-containing protein 3	100.6	101.3	98.2
P97792	CXAR	Coxsackievirus and adenovirus receptor homolog	113.2	98.1	95.1
Q8VDZ4	ZDHC5	Palmitoyltransferase ZDHHC5	99.1	101.4	98.3
Q6P1F6	2ABA	Serine/threonine-protein phosphatase 2A 55 kDa regulatory subunit B alpha isoform	100	101.5	98.4
P14873	MAP1B	Microtubule-associated protein 1B	98.7	101.5	98.4
P45591	COF2	Cofilin-2	102.4	101.6	98.5
Q9QZS8	SH2D3	SH2 domain-containing protein 3C	102.4	101.7	98.6
P97411	ICA69	Islet cell autoantigen 1	101.7	101.8	98.7
Q7TS68	NSUN6	tRNA (cytosine(72)-C(5))-methyltransferase NSUN6	99.7	101.8	98.7
Q9CZ30	OLA1	Obg-like ATPase 1	100	101.9	98.8
Q7M757	BRC3L	Lys-63-specific deubiquitinase BRCC36-like	99.6	101.9	98.8
Q8BMP6	GCP60	Golgi resident protein GCP60	95.8	101.9	98.8
P54923	ADPRH	ADP-ribosylhydrolase ARH1	107.5	98.7	95.7
P97817	CDR2	Cerebellar degeneration-related protein 2	93.6	102.2	99.1
Q99JF5	MVD1	Diphosphomevalonate decarboxylase	103.4	95.9	93
Q9D4V7	RABL3	Rab-like protein 3	100.1	102.6	99.5
Q62393	TPD52	Tumor protein D52	103.4	99.3	96.3
P70288	HDAC2	Histone deacetylase 2	102.4	99.3	96.3
O35250	EXOC7	Exocyst complex component 7	102.1	99.4	96.4
Q9CYK2	QPCT	Glutaminyl-peptide cyclotransferase	96.4	103.1	100
Q9Z1G3	VATC1	V-type proton ATPase subunit C 1	102.6	99.9	96.9
O08842	GFRA2	GDNF family receptor alpha-2	104.1	96.6	93.7
P12658	CALB1	Calbindin	105	100	97
Q9Z2C4	MTMR1	Myotubularin-related protein 1	102.9	100	97
Q8VBY2	KKCC1	Calcium/calmodulin-dependent protein kinase kinase 1	96.8	103.4	100.3
Q68FF6	GIT1	ARF GTPase-activating protein GIT1	101.4	100.1	97.1
O35864	CSN5	COP9 signalosome complex subunit 5	101.6	100.2	97.2
Q9D6L8	PPIL3	Peptidyl-prolyl cis-trans isomerase-like 3	98.5	100.2	97.2
Q9CQL4	RM20	Large ribosomal subunit protein bL20m	105.1	100.4	97.4
Q60629	EPHA5	Ephrin type-A receptor 5	108.2	97.1	94.2
Q9CQJ2	PIHD1	PIH1 domain-containing protein 1	98.9	103.8	100.7
Q80YA9	CNKR2	Connector enhancer of kinase suppressor of ras 2	103.3	100.7	97.7
Q9DC07	LNEBL	LIM zinc-binding domain-containing Nebulette	100.1	100.7	97.7
Q9Z0H3	SNF5	SWI/SNF-related matrix-associated actin-dependent regulator of chromatin subfamily B member 1	98.7	100.8	97.8
Q9CR68	UCRI	Cytochrome b-c1 complex subunit Rieske, mitochondrial	98.3	100.8	97.8
Q6P4T1	SNX19	Sorting nexin-19	98.4	104.2	101.1
P63082	VATL	V-type proton ATPase 16 kDa proteolipid subunit c	106.5	100.9	97.9
A2AIR5	NMD3A	Glutamate receptor ionotropic, NMDA 3A	99.9	100.9	97.9
Q6PEB6	PHOCN	MOB-like protein phocein	104.4	94.2	91.4
Q91VW3	SH3L3	SH3 domain-binding glutamic acid-rich-like protein 3	98.1	104.3	101.2
Q91YR1	TWF1	Twinfilin-1	100.9	101	98
O35226	PSMD4	26S proteasome non-ATPase regulatory subunit 4	101.8	101.1	98.1
P68033	ACTC	Actin, alpha cardiac muscle 1	102.2	101.2	98.2
Q8BH07	AR6P6	ADP-ribosylation factor-like protein 6-interacting protein 6	97.7	101.3	98.3
Q9WV69	DEMA	Dematin	98.6	101.4	98.4
Q8CHT3	INT5	Integrator complex subunit 5	117	74.4	72.2
Q60596	XRCC1	DNA repair protein XRCC1	107.4	98.2	95.3
Q8K2H6	APC10	Anaphase-promoting complex subunit 10	109.3	101.6	98.6
Q9Z351	KCNQ2	Potassium voltage-gated channel subfamily KQT member 2	97.2	101.6	98.6
Q9D868	PPIH	Peptidyl-prolyl cis-trans isomerase H	102	98.4	95.5
P16125	LDHB	L-lactate dehydrogenase B chain	100.9	101.8	98.8
Q9D7V2	LYSM2	LysM and putative peptidoglycan-binding domain-containing protein 2	100.4	102.1	99.1
O88643	PAK1	Serine/threonine-protein kinase PAK 1	99.8	102.1	99.1
Q3TIX9	UBP39	Ubiquitin carboxyl-terminal hydrolase 39	99.7	102.2	99.2
P46638	RB11B	Ras-related protein Rab-11B	103.9	98.8	95.9
O35231	KIFC3	Kinesin-like protein KIFC3	102.4	102.4	99.4
Q7TMK9	HNRPQ	Heterogeneous nuclear ribonucleoprotein Q	104.6	99	96.1
P60761	NEUG	Neurogranin	100.3	99	96.1
Q8CDA1	SAC2	Phosphatidylinositide phosphatase SAC2	99.5	102.5	99.5
Q8R2V5	ADAP2	Arf-GAP with dual PH domain-containing protein 2	105.6	96	93.2
Q9QXY7	XK	Endoplasmic reticulum membrane adapter protein XK	98.3	103.1	100.1
Q9R0P5	DEST	Destrin	102.7	99.9	97
Q8R3S6	EXOC1	Exocyst complex component 1	102.7	100.2	97.3
Q80U19	DAAM2	Disheveled-associated activator of morphogenesis 2	92.4	103.7	100.7
Q80WC7	AGFG2	Arf-GAP domain and FG repeat-containing protein 2	96.7	103.8	100.8
Q9WUL7	ARL3	ADP-ribosylation factor-like protein 3	100.8	100.5	97.6
Q9JKD3	SCAM5	Secretory carrier-associated membrane protein 5	100.6	100.5	97.6
Q80WT0	JPH4	Junctophilin-4	108.2	97.1	94.3
Q9WTN0	GGPPS	Geranylgeranyl pyrophosphate synthase	103.5	100.6	97.7
Q6P5F6	S39AA	Zinc transporter ZIP10	104.8	97.3	94.5
Q8CF89	TAB1	TGF-beta-activated kinase 1 and MAP3K7-binding protein 1	100.4	100.8	97.9
Q924T2	RT02	Small ribosomal subunit protein uS2m	105.6	97.4	94.6
Q6A009	LTN1	E3 ubiquitin-protein ligase listerin	99.5	100.9	98
Q04750	TOP1	DNA topoisomerase 1	100.9	101	98.1
P47754	CAZA2	F-actin-capping protein subunit alpha-2	100.3	101.1	98.2
Q8BG58	P4HTM	Transmembrane prolyl 4-hydroxylase	98.8	101.1	98.2
Q6ZPU9	KBP	KIF-binding protein	98.9	101.3	98.4
Q3TZM9	ALG11	GDP-Man:Man(3)GlcNAc(2)-PP-Dol alpha-1,2-mannosyltransferase	103.2	101.4	98.5
Q8VCT3	AMPB	Aminopeptidase B	100.5	101.4	98.5
P10639	THIO	Thioredoxin	101.1	101.5	98.6
Q61656	DDX5	Probable ATP-dependent RNA helicase DDX5	105	98.1	95.3
Q9CQV7	TIM14	Mitochondrial import inner membrane translocase subunit TIM14	103.2	98.2	95.4
P62311	LSM3	U6 snRNA-associated Sm-like protein LSm3	103.1	102	99.1
Q9WU28	PFD5	Prefoldin subunit 5	99.4	102	99.1
O88543	CSN3	COP9 signalosome complex subunit 3	99.2	102	99.1
Q8CIE2	ZMIZ2	Zinc finger MIZ domain-containing protein 2	98.1	102	99.1
O88745	SCRG1	Scrapie-responsive protein 1	101.3	102.1	99.2
P70445	4EBP2	Eukaryotic translation initiation factor 4E-binding protein 2	99	102.1	99.2
Q9QY76	VAPB	Vesicle-associated membrane protein-associated protein B	97.6	102.1	99.2
Q63829	COMD3	COMM domain-containing protein 3	100.8	102.2	99.3
Q5DU14	MYO16	Unconventional myosin-XVI	100	98.7	95.9
P03966	MYCN	N-myc proto-oncogene protein	93.2	98.8	96
Q9CQA9	NTPCR	Cancer-related nucleoside-triphosphatase homolog	90.2	109.4	106.3
Q8BZ97	PRDM8	PR domain zinc finger protein 8	91.6	109.5	106.4
Q9CQ18	RNH2C	Ribonuclease H2 subunit C	97.2	106	103
Q8K2D3	EDC3	Enhancer of mRNA-decapping protein 3	100.7	102.6	99.7
Q91VZ6	SMAP1	Stromal membrane-associated protein 1	99.1	102.6	99.7
P70175	DLG3	Disks large homolog 3	102.6	99.1	96.3
Q91WA3	HDA11	Histone deacetylase 11	96.7	102.9	100
P50429	ARSB	Arylsulfatase B	101	99.6	96.8
P51863	VA0D1	V-type proton ATPase subunit d 1	100.9	99.7	96.9
Q9CQ22	LTOR1	Ragulator complex protein LAMTOR1	96.4	103.3	100.4
Q8R3V5	SHLB2	Endophilin-B2	100	99.9	97.1
Q8R3R8	GBRL1	Gamma-aminobutyric acid receptor-associated protein-like 1	101.2	100	97.2
P59016	VP33B	Vacuolar protein sorting-associated protein 33B	100	103.6	100.7
P23818	GRIA1	Glutamate receptor 1	107.1	96.5	93.8
Q8BLQ9	CADM2	Cell adhesion molecule 2	105.4	96.5	93.8
Q8C0C7	SYFA	Phenylalanine--tRNA ligase alpha subunit	109.9	96.6	93.9
Q3TPX4	EXOC5	Exocyst complex component 5	101.1	100.2	97.4
O70439	STX7	Syntaxin-7	99.6	100.4	97.6
Q9CQ65	MTAP	S-methyl-5'-thioadenosine phosphorylase	98.7	104	101.1
Q9ESK3	CAN10	Calpain-10	100.1	100.5	97.7
Q8R3P6	INT14	Integrator complex subunit 14	99.5	104.2	101.3
Q8K2C8	GPAT4	Glycerol-3-phosphate acyltransferase 4	99.9	100.9	98.1
Q9D8U8	SNX5	Sorting nexin-5	99.5	100.9	98.1
Q9CVD2	ATX3	Ataxin-3	95.6	104.7	101.8
Q8BIZ1	ANS1B	Ankyrin repeat and sterile alpha motif domain-containing protein 1B	104.6	97.5	94.8
O54984	GET3	ATPase GET3	101.7	101.2	98.4
Q3TVA9	CC136	Coiled-coil domain-containing protein 136	95.8	105	102.1
P15920	VPP2	V-type proton ATPase 116 kDa subunit a 2	94.5	105	102.1
Q9D8Y0	EFHD2	EF-hand domain-containing protein D2	97.1	101.4	98.6
Q69ZQ2	ISY1	Pre-mRNA-splicing factor ISY1 homolog	97.6	105.1	102.2
B2RXC1	TPC11	Trafficking protein particle complex subunit 11	100.4	101.6	98.8
O70435	PSA3	Proteasome subunit alpha type-3	99.3	101.6	98.8
P08030	APT	Adenine phosphoribosyltransferase	101	101.7	98.9
Q6NSQ9	G6PC3	Glucose-6-phosphatase 3	100.7	101.9	99.1
Q9Z2L7	CRLF3	Cytokine receptor-like factor 3	102.1	102	99.2
Q3TIR1	TPC13	Trafficking protein particle complex subunit 13	99.6	102.1	99.3
Q64444	CAH4	Carbonic anhydrase 4	99.4	98.6	95.9
E9Q735	UBE4A	Ubiquitin conjugation factor E4 A	100.4	102.3	99.5
Q8BHC4	DCAKD	Dephospho-CoA kinase domain-containing protein	102.3	98.8	96.1
Q99N93	RM16	Large ribosomal subunit protein uL16m	102.8	102.5	99.7
Q6PAM1	TXLNA	Alpha-taxilin	99.8	102.5	99.7
Q9D706	RPAP3	RNA polymerase II-associated protein 3	99.1	102.5	99.7
Q0PMG2	MDGA1	MAM domain-containing glycosylphosphatidylinositol anchor protein 1	106.3	95.2	92.6
Q3THE2	ML12B	Myosin regulatory light chain 12B	100.1	102.7	99.9
Q9DB27	MCTS1	Malignant T-cell-amplified sequence 1	99.2	102.7	99.9
P26049	GBRA3	Gamma-aminobutyric acid receptor subunit alpha-3	96.3	102.7	99.9
P45376	ALDR	Aldo-keto reductase family 1 member B1	96.2	102.7	99.9
G3X8U3	QNG1	Queuosine 5'-phosphate N-glycosylase/hydrolase	95.5	102.7	99.9
P61961	UFM1	Ubiquitin-fold modifier 1	100.6	102.8	100
Q80V86	INT8	Integrator complex subunit 8	98.5	102.8	100
Q8K341	ATAT	Alpha-tubulin N-acetyltransferase 1	95.2	106.5	103.6
P60469	LIPA3	Liprin-alpha-3	101.8	99.4	96.7
Q3V3R4	ITA1	Integrin alpha-1	98	103.1	100.3
Q9CX83	ARMX1	Armadillo repeat-containing X-linked protein 1	110.4	95.8	93.2
O35405	PLD3	5'-3' exonuclease PLD3	98.9	99.8	97.1
Q3TXS7	PSMD1	26S proteasome non-ATPase regulatory subunit 1	99	103.5	100.7
P52623	UCK1	Uridine-cytidine kinase 1	102.4	100.2	97.5
P39053	DYN1	Dynamin-1	101.6	100.2	97.5
Q6ZQK5	ACAP2	Arf-GAP with coiled-coil, ANK repeat and PH domain-containing protein 2	101.1	100.4	97.7
Q8K093	TRHDE	Thyrotropin-releasing hormone-degrading ectoenzyme	105.7	100.5	97.8
Q68EF6	BEGIN	Brain-enriched guanylate kinase-associated protein	106.5	96.8	94.2
Q9R060	NUBP1	Cytosolic Fe-S cluster assembly factor NUBP1	101.7	100.7	98
Q9QUK9	TRY5	Trypsin-5	97.2	100.7	98
Q8CCS2	NALF1	NALCN channel auxiliary factor 1	102.1	101	98.3
Q61137	ASTN1	Astrotactin-1	105.7	97.4	94.8
Q91WQ3	SYYC	Tyrosine--tRNA ligase, cytoplasmic	103.4	97.5	94.9
P31750	AKT1	RAC-alpha serine/threonine-protein kinase	101.2	101.3	98.6
Q99KN9	EPN4	Clathrin interactor 1	102.3	101.4	98.7
Q61879	MYH10	Myosin-10	99.5	101.5	98.8
Q9CR67	TMM33	Transmembrane protein 33	100.5	101.7	99
Q8CJ61	CKLF4	CKLF-like MARVEL transmembrane domain-containing protein 4	99.9	101.8	99.1
P97449	AMPN	Aminopeptidase N	102.4	101.9	99.2
Q9QYE3	BC11A	B-cell lymphoma/leukemia 11A	106.1	98.5	95.9
Q9JHS3	LTOR2	Ragulator complex protein LAMTOR2	100.2	102.3	99.6
O35295	PURB	Transcriptional regulator protein Pur-beta	107.3	98.6	96
Q99KP3	CRYL1	Lambda-crystallin homolog	100.3	98.7	96.1
Q9JKL5	CHP3	Calcineurin B homologous protein 3	100.1	102.5	99.8
Q7TSE6	ST38L	Serine/threonine-protein kinase 38-like	97.9	102.5	99.8
Q91XL9	OSBL1	Oxysterol-binding protein-related protein 1	101.7	98.8	96.2
P14152	MDHC	Malate dehydrogenase, cytoplasmic	97.8	102.6	99.9
Q8BRT1	CLAP2	CLIP-associating protein 2	99.1	102.7	100
Q9Z2W9	GRIA3	Glutamate receptor 3	104.2	98.9	96.3
P22723	GBRG2	Gamma-aminobutyric acid receptor subunit gamma-2	102.5	98.9	96.3
P97496	SMRC1	SWI/SNF complex subunit SMARCC1	100.2	98.9	96.3
Q8BH70	FBXL4	F-box/LRR-repeat protein 4	92.4	106.6	103.8
P04627	ARAF	Serine/threonine-protein kinase A-Raf	98.6	102.9	100.2
Q8BW41	PMGT2	Protein O-linked-mannose beta-1,4-N-acetylglucosaminyltransferase 2	98.4	103	100.3
Q8C4X2	KC1G3	Casein kinase I isoform gamma-3	104.2	99.2	96.6
P10493	NID1	Nidogen-1	99.5	103.1	100.4
Q3U133	ZN746	Zinc finger protein 746	99	103.1	100.4
Q9D3A8	CAPON	Carboxyl-terminal PDZ ligand of neuronal nitric oxide synthase protein	103.9	99.3	96.7
Q80XI3	IF4G3	Eukaryotic translation initiation factor 4 gamma 3	103	99.5	96.9
Q9D0L4	ADCK1	AarF domain-containing protein kinase 1	102.7	99.5	96.9
Q61292	LAMB2	Laminin subunit beta-2	96.6	103.4	100.7
P61205	ARF3	ADP-ribosylation factor 3	103.3	99.6	97
Q2PFD7	PSD3	PH and SEC7 domain-containing protein 3	101.4	99.6	97
Q8BVF7	APH1A	Gamma-secretase subunit APH-1A	98.7	103.6	100.9
Q64327	MEA1	Male-enhanced antigen 1	93.8	103.6	100.9
Q5F2E8	TAOK1	Serine/threonine-protein kinase TAO1	103.5	99.8	97.2
Q80TP3	UBR5	E3 ubiquitin-protein ligase UBR5	98.3	103.7	101
O35343	IMA3	Importin subunit alpha-3	101.9	99.9	97.3
Q8C863	ITCH	E3 ubiquitin-protein ligase Itchy	101.8	99.9	97.3
Q8BHE3	ATCAY	Caytaxin	101	99.9	97.3
Q61142	SPIN1	Spindlin-1	98.1	103.8	101.1
Q8VE19	MIOS	GATOR2 complex protein MIOS	95.6	103.8	101.1
Q7TMR0	PCP	Lysosomal Pro-X carboxypeptidase	99.3	100	97.4
Q3UV70	PDP1	[Pyruvate dehydrogenase [acetyl-transferring]]-phosphatase 1, mitochondrial	99.8	100.2	97.6
Q7SIG6	ASAP2	Arf-GAP with SH3 domain, ANK repeat and PH domain-containing protein 2	99	100.3	97.7
Q99MS3	MP17L	Mpv17-like protein	102.8	96.6	94.1
Q9CQM9	GLRX3	Glutaredoxin-3	103.1	100.5	97.9
Q8BIP0	SYDM	Aspartate--tRNA ligase, mitochondrial	99.6	100.5	97.9
O70400	PDLI1	PDZ and LIM domain protein 1	96.5	104.4	101.7
P47915	RL29	Large ribosomal subunit protein eL29	111	92.8	90.4
O08919	NUMBL	Numb-like protein	102.6	100.6	98
Q9ES97	RTN3	Reticulon-3	101.1	100.6	98
Q6PB44	PTN23	Tyrosine-protein phosphatase non-receptor type 23	100.1	100.6	98
Q8BK64	AHSA1	Activator of 90 kDa heat shock protein ATPase homolog 1	101.4	100.7	98.1
Q9D032	SSBP3	Single-stranded DNA-binding protein 3	103.2	100.8	98.2
Q99KV1	DJB11	DnaJ homolog subfamily B member 11	101.4	100.8	98.2
O35188	X3CL1	Fractalkine	101.8	97	94.5
Q9D1K7	ADSSP	Adipose-secreted signaling protein	102.4	100.9	98.3
P06801	MAOX	NADP-dependent malic enzyme	101.8	101.2	98.6
O35643	AP1B1	AP-1 complex subunit beta-1	100.6	101.2	98.6
D3Z7P3	GLSK	Glutaminase kidney isoform, mitochondrial	102.5	101.4	98.8
Q5XJV6	LMTK3	Serine/threonine-protein kinase LMTK3	100.8	101.4	98.8
Q8BWM0	PGES2	Prostaglandin E synthase 2	97.1	101.4	98.8
Q5XPI3	RN123	E3 ubiquitin-protein ligase RNF123	101.1	101.6	99
Q8R420	ABCA3	Phospholipid-transporting ATPase ABCA3	97.6	101.6	99
Q8CB77	ELOA1	Elongin-A	98.7	97.7	95.2
Q6PAJ1	BCR	Breakpoint cluster region protein	98.5	101.7	99.1
P70290	EM55	55 kDa erythrocyte membrane protein	97.4	101.7	99.1
Q6DFV7	NCOA7	Nuclear receptor coactivator 7	101	101.8	99.2
Q11011	PSA	Puromycin-sensitive aminopeptidase	100.3	101.8	99.2
Q921C1	CXG3	Gap junction gamma-3 protein	95.9	101.8	99.2
Q9CZ28	SNF8	Vacuolar-sorting protein SNF8	104	97.9	95.4
Q14BB9	MA6D1	MAP6 domain-containing protein 1	90.4	105.8	103.1
P51432	PLCB3	1-phosphatidylinositol 4,5-bisphosphate phosphodiesterase beta-3	98.6	101.9	99.3
P0C192	LRC4B	Leucine-rich repeat-containing protein 4B	104.3	98	95.5
O55100	SNG1	Synaptogyrin-1	99.6	98	95.5
Q8VDW4	UBE2W	Ubiquitin-conjugating enzyme E2 W	97.5	105.9	103.2
Q9ESN6	TRIM2	Tripartite motif-containing protein 2	97.4	102.4	99.8
Q3UHL1	CAMKV	CaM kinase-like vesicle-associated protein	105	98.5	96
Q9JLM8	DCLK1	Serine/threonine-protein kinase DCLK1	102.9	102.6	100
O70230	ZN143	Zinc finger protein 143	93.5	102.6	100
E9Q8I9	FRY	Protein furry homolog	100.6	98.8	96.3
Q9QXY9	PEX3	Peroxisomal biogenesis factor 3	94.8	102.8	100.2
G3X9Z4	PCF11	Pre-mRNA cleavage complex 2 protein Pcf11	90.8	94.9	92.5
Q9D0J8	PTMS	Parathymosin	106.2	98.9	96.4
B9EKI3	TMF1	TATA element modulatory factor	98	102.9	100.3
O55222	ILK	Integrin-linked protein kinase	98.7	103	100.4
Q9WVE8	PACN2	Protein kinase C and casein kinase substrate in neurons protein 2	97.7	103.1	100.5
Q9D819	IPYR	Inorganic pyrophosphatase	104.6	99.2	96.7
P51141	DVL1	Segment polarity protein dishevelled homolog DVL-1	97.2	103.5	100.9
Q80Y98	DDHD2	Phospholipase DDHD2	102.3	99.7	97.2
Q9D8W7	OCAD2	OCIA domain-containing protein 2	95.3	103.7	101.1
Q91XE4	ACY3	N-acyl-aromatic-L-amino acid amidohydrolase (carboxylate-forming)	100	99.8	97.3
Q9D898	ARP5L	Actin-related protein 2/3 complex subunit 5-like protein	100.5	99.9	97.4
Q3V3V9	CARL2	Capping protein, Arp2/3 and myosin-I linker protein 2	100.2	99.9	97.4
O70443	GNAZ	Guanine nucleotide-binding protein G(z) subunit alpha	101.2	100.1	97.6
Q9JHG6	RCAN1	Calcipressin-1	100	100.2	97.7
Q91Z67	SRGP2	SLIT-ROBO Rho GTPase-activating protein 2	102.3	100.3	97.8
P62996	TRA2B	Transformer-2 protein homolog beta	101.7	100.3	97.8
Q9Z218	DPP6	Dipeptidyl aminopeptidase-like protein 6	105.5	96.3	93.9
O70251	EF1B	Elongation factor 1-beta	105.1	100.4	97.9
Q9WTV7	RNF12	E3 ubiquitin-protein ligase RLIM	101.9	100.4	97.9
Q8BY35	FGD2	FYVE, RhoGEF and PH domain-containing protein 2	97.5	104.5	101.9
P53811	PIPNB	Phosphatidylinositol transfer protein beta isoform	101.3	100.5	98
Q91V81	RBM42	RNA-binding protein 42	100.1	100.6	98.1
Q8BWY3	ERF1	Eukaryotic peptide chain release factor subunit 1	101.7	101	98.5
Q9WUM5	SUCA	Succinate--CoA ligase [ADP/GDP-forming] subunit alpha, mitochondrial	95.3	101	98.5
Q9WTS2	FUT8	Alpha-(1,6)-fucosyltransferase	101.4	101.2	98.7
P97823	LYPA1	Acyl-protein thioesterase 1	97.7	101.3	98.8
Q8R0J7	VP37B	Vacuolar protein sorting-associated protein 37B	104.6	97.6	95.2
Q91VC3	IF4A3	Eukaryotic initiation factor 4A-III	99.8	101.8	99.3
Q9EP75	CP4FE	Leukotriene-B4 omega-hydroxylase 3	90.1	105.9	103.3
Q8C9H6	STRP2	Striatin-interacting proteins 2	107.8	97.8	95.4
Q91VU0	FAM3C	Protein FAM3C	100	101.9	99.4
Q8K4R4	PITC1	Cytoplasmic phosphatidylinositol transfer protein 1	98	102	99.5
Q91V61	SFXN3	Sideroflexin-3	102.2	98.3	95.9
Q9D384	U1SBP	U11/U12 small nuclear ribonucleoprotein 35 kDa protein	87.6	114.7	111.9
P70211	DCC	Netrin receptor DCC	106.6	98.4	96
Q9CQ71	RFA3	Replication protein A 14 kDa subunit	102.4	98.6	96.2
Q9D0L8	MCES	mRNA cap guanine-N7 methyltransferase	101.7	98.8	96.4
Q91XM9	DLG2	Disks large homolog 2	100.2	98.8	96.4
E9Q7T7	CHADL	Chondroadherin-like protein	109	98.9	96.5
Q3TSG4	ALKB5	RNA demethylase ALKBH5	102.1	98.9	96.5
Q60670	SIK1	Serine/threonine-protein kinase SIK1	94.6	103.1	100.6
Q4ACU6	SHAN3	SH3 and multiple ankyrin repeat domains protein 3	102.6	99	96.6
P63040	CPLX1	Complexin-1	102.7	103.2	100.7
Q8CBE3	WDR37	WD repeat-containing protein 37	102.6	99.1	96.7
Q6PGF2	MORN4	MORN repeat-containing protein 4	105.5	99.4	97
Q8C6B2	RTKN	Rhotekin	98.2	103.6	101.1
D3YUB6	BTBD8	BTB/POZ domain-containing protein 8	101.5	99.5	97.1
Q9CQH3	NDUB5	NADH dehydrogenase [ubiquinone] 1 beta subcomplex subunit 5, mitochondrial	100.8	99.5	97.1
Q3UI43	BABA1	BRISC and BRCA1-A complex member 1	100	99.6	97.2
Q3TFQ1	SPRY7	SPRY domain-containing protein 7	98.3	99.7	97.3
Q9QZ23	NFU1	NFU1 iron-sulfur cluster scaffold homolog, mitochondrial	105	99.8	97.4
O35593	PSDE	26S proteasome non-ATPase regulatory subunit 14	103.4	99.9	97.5
Q99JX3	GORS2	Golgi reassembly-stacking protein 2	101.8	100.2	97.8
Q9D975	SRXN1	Sulfiredoxin-1	99.1	100.2	97.8
Q61187	TS101	Tumor susceptibility gene 101 protein	102	100.3	97.9
Q62189	SNRPA	U1 small nuclear ribonucleoprotein A	100.9	100.5	98.1
Q60930	VDAC2	Voltage-dependent anion-selective channel protein 2	98.3	100.6	98.2
Q01097	NMDE2	Glutamate receptor ionotropic, NMDA 2B	107.9	96.5	94.2
P49722	PSA2	Proteasome subunit alpha type-2	100.9	100.8	98.4
O88738	BIRC6	Baculoviral IAP repeat-containing protein 6	99.5	100.8	98.4
Q9CPQ8	ATP5L	ATP synthase subunit g, mitochondrial	101.5	101	98.6
P62281	RS11	Small ribosomal subunit protein uS17	106.1	96.9	94.6
P49813	TMOD1	Tropomodulin-1	99.9	101.5	99.1
P28652	KCC2B	Calcium/calmodulin-dependent protein kinase type II subunit beta	98.8	101.5	99.1
Q8C6E0	CFA36	Cilia- and flagella-associated protein 36	99.4	101.6	99.2
Q8VE96	S35F6	Solute carrier family 35 member F6	107.6	101.7	99.3
Q91VE0	S27A4	Long-chain fatty acid transport protein 4	100.3	101.7	99.3
O55013	TPPC3	Trafficking protein particle complex subunit 3	102	101.9	99.5
Q8VE22	RT23	Small ribosomal subunit protein mS23	99.1	101.9	99.5
O70340	NPTX2	Neuronal pentraxin-2	101.6	102.4	100
Q61696	HS71A	Heat shock 70 kDa protein 1A	99.5	102.5	100.1
Q0VGU4	VGF	Neurosecretory protein VGF	94.5	106.8	104.3
Q9CWL8	CTBL1	Beta-catenin-like protein 1	98.8	102.6	100.2
Q69ZP3	PNKD	Probable hydrolase PNKD	101.6	98.4	96.1
Q8K2Q0	COMD9	COMM domain-containing protein 9	100	102.7	100.3
Q8BIL5	HOOK1	Protein Hook homolog 1	95.2	107	104.5
P61226	RAP2B	Ras-related protein Rap-2b	101.6	98.5	96.2
O88502	PDE8A	High affinity cAMP-specific and IBMX-insensitive 3',5'-cyclic phosphodiesterase 8A	100	102.8	100.4
P68369	TBA1A	Tubulin alpha-1A chain	85.4	115.8	113.1
P62270	RS18	Small ribosomal subunit protein uS13	102.9	98.9	96.6
Q9D853	EFMT2	EEF1A lysine methyltransferase 2	101.6	98.9	96.6
O54692	ZW10	Centromere/kinetochore protein zw10 homolog	98.3	103.2	100.8
Q5DTT2	PSD1	PH and SEC7 domain-containing protein 1	103.8	99	96.7
Q99PG2	OGFR	Opioid growth factor receptor	105.3	99.1	96.8
Q571F8	GLSL	Glutaminase liver isoform, mitochondrial	95.3	103.5	101.1
Q8BU30	SYIC	Isoleucine--tRNA ligase, cytoplasmic	104	99.2	96.9
O55042	SYUA	Alpha-synuclein	102.8	99.3	97
Q80UK0	SESD1	SEC14 domain and spectrin repeat-containing protein 1	104.6	99.4	97.1
Q8R1N4	NUDC3	NudC domain-containing protein 3	97.8	99.5	97.2
Q689Z5	SBNO1	Protein strawberry notch homolog 1	102.7	99.6	97.3
Q6P9K8	CSKI1	Caskin-1	102	99.6	97.3
Q91YD9	WASL	Actin nucleation-promoting factor WASL	100.9	99.7	97.4
Q8C0T5	SI1L1	Signal-induced proliferation-associated 1-like protein 1	102.4	99.9	97.6
O70310	NMT1	Glycylpeptide N-tetradecanoyltransferase 1	101.8	99.9	97.6
Q8BMQ8	MON1B	Vacuolar fusion protein MON1 homolog B	97.9	104.3	101.9
Q9D0I9	SYRC	Arginine--tRNA ligase, cytoplasmic	103.3	100	97.7
P11499	HS90B	Heat shock protein HSP 90-beta	102.7	100	97.7
P61329	FGF12	Fibroblast growth factor 12	107	95.7	93.5
Q8BFX1	RN187	E3 ubiquitin-protein ligase RNF187	89.2	108.8	106.3
Q9CQF3	CPSF5	Cleavage and polyadenylation specificity factor subunit 5	101.5	100.1	97.8
O88448	KLC2	Kinesin light chain 2	97.5	104.5	102.1
Q62219	TGFI1	Transforming growth factor beta-1-induced transcript 1 protein	103.5	100.2	97.9
P68372	TBB4B	Tubulin beta-4B chain	85.7	113.3	110.7
Q9QZX7	SRR	Serine racemase	102.9	100.3	98
O08715	AKAP1	A-kinase anchor protein 1, mitochondrial	102.5	100.3	98
Q8K0C1	IPO13	Importin-13	100.5	100.3	98
O88737	BSN	Protein bassoon	102.3	100.6	98.3
Q9Z172	SUMO3	Small ubiquitin-related modifier 3	101.2	100.6	98.3
Q922H1	ANM3	Protein arginine N-methyltransferase 3	102.3	100.7	98.4
P15327	PMGE	Bisphosphoglycerate mutase	101.9	100.9	98.6
Q922Q4	P5CR2	Pyrroline-5-carboxylate reductase 2	108.7	96.6	94.4
O08788	DCTN1	Dynactin subunit 1	96.9	105.5	103.1
A4Q9F0	TTLL7	Tubulin polyglutamylase TTLL7	106.4	92.4	90.3
P63017	HSP7C	Heat shock cognate 71 kDa protein	100.8	101.3	99
Q920A5	RISC	Retinoid-inducible serine carboxypeptidase	100.4	101.4	99.1
Q6P5E8	DGKQ	Diacylglycerol kinase theta	99.8	101.4	99.1
O89084	PDE4A	3',5'-cyclic-AMP phosphodiesterase 4A	98.6	101.6	99.3
Q61206	PA1B2	Platelet-activating factor acetylhydrolase IB subunit alpha2	100.6	101.7	99.4
Q7TSI3	PP6R1	Serine/threonine-protein phosphatase 6 regulatory subunit 1	98	101.9	99.6
Q60598	SRC8	Src substrate cortactin	103.7	97.7	95.5
Q9D187	CIA2B	Cytosolic iron-sulfur assembly component 2B	107.5	97.9	95.7
Q99PP2	ZN318	Zinc finger protein 318	95.7	97.9	95.7
P97401	SFRP3	Secreted frizzled-related protein 3	98.5	102.5	100.2
Q99PH1	LRRC4	Leucine-rich repeat-containing protein 4	104.2	103.1	100.8
Q80ZX8	SPAG1	Sperm-associated antigen 1	102.5	98.9	96.7
Q8BS39	CCD32	Coiled-coil domain-containing protein 32	101.5	98.9	96.7
Q9D4H1	EXOC2	Exocyst complex component 2	103.9	99	96.8
Q14B80	KCNC2	Potassium voltage-gated channel subfamily C member 2	102.8	99.2	97
Q91V14	S12A5	Solute carrier family 12 member 5	100	99.2	97
P21956	MFGM	Lactadherin	92.3	103.8	101.5
O88507	CNTFR	Ciliary neurotrophic factor receptor subunit alpha	103.8	99.3	97.1
P59017	B2L13	Bcl-2-like protein 13	103.6	99.5	97.3
Q8CBY8	DCTN4	Dynactin subunit 4	97.8	104.1	101.8
Q9DCP2	S38A3	Sodium-coupled neutral amino acid transporter 3	99.1	99.6	97.4
Q91WS0	CISD1	CDGSH iron-sulfur domain-containing protein 1	100.5	99.7	97.5
Q64707	U2AFL	U2 small nuclear ribonucleoprotein auxiliary factor 35 kDa subunit-related protein 2-like	99.3	99.8	97.6
Q9CQU0	TXD12	Thioredoxin domain-containing protein 12	98.5	99.8	97.6
Q9D8N0	EF1G	Elongation factor 1-gamma	103.4	100	97.8
P24472	GSTA4	Glutathione S-transferase A4	102.4	100.1	97.9
Q8C145	S39A6	Zinc transporter ZIP6	101.5	100.1	97.9
Q9QYB8	ADDB	Beta-adducin	101.8	100.2	98
P97461	RS5	Small ribosomal subunit protein uS7	101.6	100.4	98.2
O70493	SNX12	Sorting nexin-12	101	100.5	98.3
Q99M07	COA5	Cytochrome c oxidase assembly factor 5	100.7	100.5	98.3
Q91WT9	CBS	Cystathionine beta-synthase	100.3	100.5	98.3
Q9CXF4	TBC15	TBC1 domain family member 15	98.4	100.6	98.4
P05201	AATC	Aspartate aminotransferase, cytoplasmic	98.4	100.8	98.6
Q9WTP2	SPY4	Protein sprouty homolog 4	104.2	100.9	98.7
Q3UGS4	MCRI1	Mapk-regulated corepressor-interacting protein 1	99.1	101.1	98.9
P06909	CFAH	Complement factor H	89.8	105.7	103.4
Q8CHC4	SYNJ1	Synaptojanin-1	99.8	101.2	99
Q61831	MK10	Mitogen-activated protein kinase 10	99.4	101.2	99
Q9QYJ3	DNJB1	DnaJ homolog subfamily B member 1	100.2	101.3	99.1
P70362	UFD1	Ubiquitin recognition factor in ER-associated degradation protein 1	100	101.3	99.1
O54929	WSB2	WD repeat and SOCS box-containing protein 2	90.3	110.6	108.2
O35954	PITM1	Membrane-associated phosphatidylinositol transfer protein 1	100.3	101.4	99.2
Q9JJY4	DDX20	Probable ATP-dependent RNA helicase DDX20	100.5	101.6	99.4
Q8R035	ICT1	Large ribosomal subunit protein mL62	100.1	101.7	99.5
Q9CR29	CCD43	Coiled-coil domain-containing protein 43	99.8	101.7	99.5
Q9JKL4	NDUF3	NADH dehydrogenase [ubiquinone] 1 alpha subcomplex assembly factor 3	95.9	101.7	99.5
P58544	BTBD1	BTB/POZ domain-containing protein 1	99.4	101.8	99.6
Q8CJF9	AGO3	Protein argonaute-3	99	102	99.8
Q9Z224	MOC2A	Molybdopterin synthase sulfur carrier subunit	106.4	97.4	95.3
Q9EP97	SENP3	Sentrin-specific protease 3	122.7	92.8	90.8
Q80WB5	NTAQ1	Protein N-terminal glutamine amidohydrolase	97.4	102.4	100.2
Q80WS3	FBLL1	rRNA/tRNA 2'-O-methyltransferase fibrillarin-like protein 1	104.1	97.8	95.7
Q03059	CLAT	Choline O-acetyltransferase	98.5	102.7	100.5
Q3UHD1	AGRB1	Adhesion G protein-coupled receptor B1	102.9	98.1	96
Q8BTZ7	GMPPB	Mannose-1-phosphate guanyltransferase beta	100.9	102.8	100.6
P70121	ZHX1	Zinc fingers and homeoboxes protein 1	95.9	102.8	100.6
Q6NS82	RETR2	Reticulophagy regulator 2	100.1	102.9	100.7
P17751	TPIS	Triosephosphate isomerase	98.2	102.9	100.7
Q5SSL4	ABR	Active breakpoint cluster region-related protein	100.3	98.3	96.2
Q61120	SHC3	SHC-transforming protein 3	96.5	103	100.8
Q6PGD0	ARAID	All-trans retinoic acid-induced differentiation factor	123.3	93.7	91.7
Q811P8	RHG32	Rho GTPase-activating protein 32	102.2	98.5	96.4
Q8VEL9	REM2	GTP-binding protein REM 2	98.6	103.2	101
Q61937	NPM	Nucleophosmin	101.4	98.8	96.7
Q8C3Q5	SHSA7	Protein shisa-7	100.3	98.8	96.7
Q921X6	RPC6	DNA-directed RNA polymerase III subunit RPC6	98	103.6	101.4
Q9ERG2	STRN3	Striatin-3	102	98.9	96.8
A2A690	TANC2	Protein TANC2	103.1	99	96.9
Q61644	PACN1	Protein kinase C and casein kinase substrate in neurons protein 1	100.5	99	96.9
Q9D5T0	ATAD1	Outer mitochondrial transmembrane helix translocase	104.9	99.1	97
Q8R1B5	CPLX3	Complexin-3	96.6	99.1	97
Q8BVI5	STX16	Syntaxin-16	101.9	99.2	97.1
Q69ZI1	SH3R1	E3 ubiquitin-protein ligase SH3RF1	99.2	99.2	97.1
Q3TCN2	PLBL2	Putative phospholipase B-like 2	103	99.3	97.2
P47757	CAPZB	F-actin-capping protein subunit beta	102.1	99.3	97.2
Q99KK7	DPP3	Dipeptidyl peptidase 3	105.7	99.4	97.3
P59326	YTHD1	YTH domain-containing family protein 1	103.5	99.4	97.3
P62830	RL23	Large ribosomal subunit protein uL14	100.6	99.4	97.3
Q505D7	OPA3	Optic atrophy 3 protein homolog	99.7	99.4	97.3
Q99L13	3HIDH	3-hydroxyisobutyrate dehydrogenase, mitochondrial	94.6	104.2	102
Q9DC22	DCAF6	DDB1- and CUL4-associated factor 6	102.8	99.6	97.5
Q3TWI9	CSCL2	CSC1-like protein 2	93.5	99.9	97.8
Q9R1P1	PSB3	Proteasome subunit beta type-3	101.7	100	97.9
Q02053	UBA1	Ubiquitin-like modifier-activating enzyme 1	100.7	100.1	98
Q8C4Q6	AIDA	Axin interactor, dorsalization-associated protein	95.2	104.9	102.7
Q8K0T4	KATL1	Katanin p60 ATPase-containing subunit A-like 1	104.6	100.4	98.3
Q76MZ3	2AAA	Serine/threonine-protein phosphatase 2A 65 kDa regulatory subunit A alpha isoform	101	100.4	98.3
Q8VD37	SGIP1	SH3-containing GRB2-like protein 3-interacting protein 1	98.6	100.4	98.3
Q6A4J8	UBP7	Ubiquitin carboxyl-terminal hydrolase 7	101.5	100.5	98.4
P48722	HS74L	Heat shock 70 kDa protein 4L	99.8	100.6	98.5
Q9DCB4	ARP21	cAMP-regulated phosphoprotein 21	98.3	100.6	98.5
Q9R111	GUAD	Guanine deaminase	101.1	100.7	98.6
Q61699	HS105	Heat shock protein 105 kDa	100.7	101	98.9
Q99M71	EPDR1	Mammalian ependymin-related protein 1	99.4	101	98.9
Q69ZK0	PREX1	Phosphatidylinositol 3,4,5-trisphosphate-dependent Rac exchanger 1 protein	100	101.1	99
Q80X95	RRAGA	Ras-related GTP-binding protein A	99.8	101.3	99.2
O09174	AMACR	Alpha-methylacyl-CoA racemase	99	101.4	99.3
P61089	UBE2N	Ubiquitin-conjugating enzyme E2 N	97.9	101.5	99.4
P52480	KPYM	Pyruvate kinase PKM	98.7	101.6	99.5
Q8BHG9	CGBP1	CGG triplet repeat-binding protein 1	99.3	101.7	99.6
Q9D2M8	UB2V2	Ubiquitin-conjugating enzyme E2 variant 2	98.7	101.7	99.6
Q3UMR0	ANR27	Ankyrin repeat domain-containing protein 27	97.7	101.7	99.6
Q9R0X4	ACOT9	Acyl-coenzyme A thioesterase 9, mitochondrial	104.4	96.9	94.9
Q9WU63	HEBP2	Heme-binding protein 2	100.2	101.8	99.7
O08663	MAP2	Methionine aminopeptidase 2	99.7	102	99.9
Q91YM4	FAKD4	FAST kinase domain-containing protein 4	98.2	102	99.9
Q9CRB8	MTFP1	Mitochondrial fission process protein 1	99.8	97.2	95.2
Q80TL4	PHF24	PHD finger protein 24	101	97.4	95.4
P52503	NDUS6	NADH dehydrogenase [ubiquinone] iron-sulfur protein 6, mitochondrial	100.2	97.5	95.5
A2ADY9	DDI2	Protein DDI1 homolog 2	100	102.4	100.3
Q3UKJ7	SMU1	WD40 repeat-containing protein SMU1	99.1	102.5	100.4
Q8CB27	OTU1	Ubiquitin thioesterase OTU1	98.3	102.6	100.5
Q8VDG3	PARN	Poly(A)-specific ribonuclease PARN	97.3	102.7	100.6
Q7TPM6	FSD1	Fibronectin type III and SPRY domain-containing protein 1	92.9	107.6	105.4
Q9DC29	ABCB6	ATP-binding cassette sub-family B member 6	101.8	102.8	100.7
Q8BIF0	C99L2	CD99 antigen-like protein 2	97.8	102.8	100.7
Q9D892	ITPA	Inosine triphosphate pyrophosphatase	101.7	102.9	100.8
P31230	AIMP1	Aminoacyl tRNA synthase complex-interacting multifunctional protein 1	103.4	98	96
P61028	RAB8B	Ras-related protein Rab-8B	102.1	98.1	96.1
Q91XD7	CREL1	Protein disulfide isomerase Creld1	102.1	98.3	96.3
P68040	RACK1	Small ribosomal subunit protein RACK1	104.8	98.4	96.4
Q9CWN7	CNO11	CCR4-NOT transcription complex subunit 11	102.3	98.7	96.7
P14733	LMNB1	Lamin-B1	104.1	99	97
A2A8L1	CHD5	Chromodomain-helicase-DNA-binding protein 5	100.5	99	97
A1A5B6	TBC25	TBC1 domain family member 25	99.9	104.2	102.1
Q9QXJ4	ARL10	ADP-ribosylation factor-like protein 10	97.6	104.6	102.5
P60904	DNJC5	DnaJ homolog subfamily C member 5	93.3	104.6	102.5
O70589	CSKP	Peripheral plasma membrane protein CASK	102.8	99.7	97.7
Q8K1B8	URP2	Fermitin family homolog 3	102.8	99.7	97.7
P59764	DOCK4	Dedicator of cytokinesis protein 4	103.5	99.8	97.8
Q3TTL0	CC038	Uncharacterized protein C3orf38 homolog	91.6	104.8	102.7
P09541	MYL4	Myosin light chain 4	101.6	99.9	97.9
Q80U28	MADD	MAP kinase-activating death domain protein	102.4	100	98
Q8BR07	BICD1	Protein bicaudal D homolog 1	101.3	100	98
Q3UHU5	MTCL1	Microtubule cross-linking factor 1	87.4	110.1	107.9
Q9CRD0	OCAD1	OCIA domain-containing protein 1	103.4	100.1	98.1
Q8CFI2	UB2R1	Ubiquitin-conjugating enzyme E2 R1	102.8	100.1	98.1
Q9D9S3	RWD2A	RWD domain-containing protein 2A	102.5	100.1	98.1
Q8K1Z0	COQ9	Ubiquinone biosynthesis protein COQ9, mitochondrial	98.1	100.1	98.1
Q9JIX0	ENY2	Transcription and mRNA export factor ENY2	100.4	100.2	98.2
P51175	PPOX	Protoporphyrinogen oxidase	99.7	100.2	98.2
Q8BYR5	CAPS2	Calcium-dependent secretion activator 2	101.1	100.3	98.3
P62849	RS24	Small ribosomal subunit protein eS24	100.1	100.3	98.3
Q8BHS6	ARMX3	Armadillo repeat-containing X-linked protein 3	102.1	100.4	98.4
P67984	RL22	Large ribosomal subunit protein eL22	101.8	100.4	98.4
Q04736	YES	Tyrosine-protein kinase Yes	101.5	100.4	98.4
Q8CCJ9	P20L1	PHD finger protein 20-like protein 1	97.5	100.7	98.7
Q80VP1	EPN1	Epsin-1	100.4	100.8	98.8
Q8K012	FBP1L	Formin-binding protein 1-like	99.6	101.1	99.1
Q8K337	I5P2	Type II inositol 1,4,5-trisphosphate 5-phosphatase	97.5	101.1	99.1
Q99LJ0	CT2NL	CTTNBP2 N-terminal-like protein	108.3	96.1	94.2
P09240	CCKN	Cholecystokinin	94.8	106.8	104.7
Q9D0W5	PPIL1	Peptidyl-prolyl cis-trans isomerase-like 1	100.3	101.8	99.8
A2AAE1	BLTP1	Bridge-like lipid transfer protein family member 1	99.4	101.8	99.8
E9Q557	DESP	Desmoplakin	101.2	96.9	95
Q3TV70	NR2CA	Nuclear receptor 2C2-associated protein	94.1	107.2	105.1
Q9QWI6	SRCN1	SRC kinase signaling inhibitor 1	103.8	97.4	95.5
P31324	KAP3	cAMP-dependent protein kinase type II-beta regulatory subunit	103.6	97.5	95.6
Q8C7H1	MMAA	Methylmalonic aciduria type A homolog, mitochondrial	110.8	97.8	95.9
Q3UJB9	EDC4	Enhancer of mRNA-decapping protein 4	102.4	97.8	95.9
Q9R0K7	AT2B2	Plasma membrane calcium-transporting ATPase 2	101.7	97.8	95.9
Q69ZX8	ABLM3	Actin-binding LIM protein 3	102.5	103.2	101.2
Q9D2V7	CORO7	Coronin-7	111.9	93.1	91.3
A2AF47	DOC11	Dedicator of cytokinesis protein 11	98.1	103.5	101.5
P31648	SC6A1	Sodium- and chloride-dependent GABA transporter 1	96.2	103.5	101.5
Q6PER3	MARE3	Microtubule-associated protein RP/EB family member 3	93	108.9	106.8
Q9QYF9	NDRG3	Protein NDRG3	101.5	98.6	96.7
Q8BPB5	FBLN3	EGF-containing fibulin-like extracellular matrix protein 1	98.2	104	102
Q6PAR5	GAPD1	GTPase-activating protein and VPS9 domain-containing protein 1	102.1	98.9	97
Q3LAC4	PREX2	Phosphatidylinositol 3,4,5-trisphosphate-dependent Rac exchanger 2 protein	99.5	104.2	102.2
Q80TE7	LRRC7	Leucine-rich repeat-containing protein 7	103.1	99	97.1
P62245	RS15A	Small ribosomal subunit protein uS8	104.7	99.2	97.3
Q9DB05	SNAA	Alpha-soluble NSF attachment protein	101.9	99.2	97.3
Q8K377	LRRT1	Leucine-rich repeat transmembrane neuronal protein 1	101.6	99.2	97.3
Q9WUB4	DCTN6	Dynactin subunit 6	98.8	104.6	102.6
Q8BGI5	PEX26	Peroxisome assembly protein 26	95.1	104.7	102.7
Q03958	PFD6	Prefoldin subunit 6	101.9	99.5	97.6
P21460	CYTC	Cystatin-C	101.5	99.5	97.6
Q91W63	NRK1	Nicotinamide riboside kinase 1	85.2	104.9	102.9
Q9CPR4	RL17	Large ribosomal subunit protein uL22	104.2	99.7	97.8
Q9JJA2	COG8	Conserved oligomeric Golgi complex subunit 8	101.3	99.7	97.8
Q9DBX6	CP2S1	Cytochrome P450 2S1	91	105.1	103.1
Q8VEH5	EPMIP	EPM2A-interacting protein 1	102.2	99.9	98
Q9WUK2	IF4H	Eukaryotic translation initiation factor 4H	102.1	99.9	98
Q69ZS0	PZRN3	E3 ubiquitin-protein ligase PDZRN3	103.3	100	98.1
O88879	APAF	Apoptotic protease-activating factor 1	102.1	105.3	103.3
Q8K2V1	PP4R1	Serine/threonine-protein phosphatase 4 regulatory subunit 1	101.7	94.8	93
Q8VI51	SORC3	VPS10 domain-containing receptor SorCS3	101	100.1	98.2
Q3UYG8	MACD2	ADP-ribose glycohydrolase MACROD2	100.2	100.2	98.3
Q91YJ2	SNX4	Sorting nexin-4	101.3	100.3	98.4
Q9CZ16	T178A	Transmembrane protein 178A	98.8	100.3	98.4
Q3TCH7	CUL4A	Cullin-4A	100.5	100.5	98.6
Q8R3I3	COG6	Conserved oligomeric Golgi complex subunit 6	102.2	100.6	98.7
Q8BZA9	TIGAR	Fructose-2,6-bisphosphatase TIGAR	100.7	100.7	98.8
Q9JL26	FMNL1	Formin-like protein 1	100.5	100.7	98.8
Q64332	SYN2	Synapsin-2	97.7	100.7	98.8
Q9R1E0	FOXO1	Forkhead box protein O1	91.8	106	104
Q7TNM2	TRI46	Tripartite motif-containing protein 46	100.1	100.8	98.9
Q8BGG7	UBS3B	Ubiquitin-associated and SH3 domain-containing protein B	99.5	100.8	98.9
P50518	VATE1	V-type proton ATPase subunit E 1	99.9	100.9	99
Q9Z0V1	KCND3	Potassium voltage-gated channel subfamily D member 3	99.5	101	99.1
Q9JII6	AK1A1	Aldo-keto reductase family 1 member A1	99	101.1	99.2
P13707	GPDA	Glycerol-3-phosphate dehydrogenase [NAD(+)], cytoplasmic	95.1	106.8	104.8
Q6PGN3	DCLK2	Serine/threonine-protein kinase DCLK2	102.6	101.5	99.6
Q6PAT0	ADAT3	Probable inactive tRNA-specific adenosine deaminase-like protein 3	99.1	101.5	99.6
B1AWN6	SCN2A	Sodium channel protein type 2 subunit alpha	107.4	96.3	94.5
O54774	AP3D1	AP-3 complex subunit delta-1	99.9	101.7	99.8
Q8CEC5	KBRS1	NF-kappa-B inhibitor-interacting Ras-like protein 1	96.3	102.1	100.2
Q9ER58	TICN2	Testican-2	103.8	96.8	95
Q9JMD0	ZN207	BUB3-interacting and GLEBS motif-containing protein ZNF207	106.1	96.9	95.1
P17183	ENOG	Gamma-enolase	99.3	102.3	100.4
Q9ET77	JPH3	Junctophilin-3	98.4	102.3	100.4
E0CZ16	KLHL3	Kelch-like protein 3	100.3	102.4	100.5
P47746	CNR1	Cannabinoid receptor 1	112.3	97.2	95.4
Q62443	NPTX1	Neuronal pentraxin-1	99.7	102.7	100.8
P29788	VTNC	Vitronectin	105.7	97.6	95.8
Q9CS84	NRX1A	Neurexin-1	104.1	97.7	95.9
Q8CGF6	WDR47	WD repeat-containing protein 47	103.9	98.3	96.5
O08532	CA2D1	Voltage-dependent calcium channel subunit alpha-2/delta-1	103.4	98.4	96.6
Q64512	PTN13	Tyrosine-protein phosphatase non-receptor type 13	93.1	103.9	102
Q8BIV3	RNBP6	Ran-binding protein 6	96.5	104	102.1
Q8BLU0	FLRT2	Leucine-rich repeat transmembrane protein FLRT2	90.2	109.5	107.5
Q61235	SNTB2	Beta-2-syntrophin	89.9	109.5	107.5
Q91X56	S1PR5	Sphingosine 1-phosphate receptor 5	96.1	98.6	96.8
Q91X51	GORS1	Golgi reassembly-stacking protein 1	103	99.1	97.3
Q5U4C9	DYRK2	Dual specificity tyrosine-phosphorylation-regulated kinase 2	98.5	104.7	102.8
Q9DBP5	KCY	UMP-CMP kinase	102.1	99.2	97.4
Q9CX00	IST1	IST1 homolog	105.5	99.6	97.8
Q9CQI3	GMFB	Glia maturation factor beta	103.2	99.7	97.9
Q9CQ85	TIM22	Mitochondrial import inner membrane translocase subunit Tim22	100.7	99.7	97.9
Q9CY16	RT28	Small ribosomal subunit protein bS1m	102	99.8	98
P50171	DHB8	(3R)-3-hydroxyacyl-CoA dehydrogenase	97.7	99.9	98.1
P30999	CTND1	Catenin delta-1	104.2	100	98.2
O35625	AXIN1	Axin-1	101.4	100	98.2
P84075	HPCA	Neuron-specific calcium-binding protein hippocalcin	102.4	100.1	98.3
P19536	COX5B	Cytochrome c oxidase subunit 5B, mitochondrial	102.2	100.3	98.5
Q8BLF1	NCEH1	Neutral cholesterol ester hydrolase 1	100.7	100.3	98.5
Q8BG51	MIRO1	Mitochondrial Rho GTPase 1	99.1	100.4	98.6
O08808	DIAP1	Protein diaphanous homolog 1	102.1	100.5	98.7
O08908	P85B	Phosphatidylinositol 3-kinase regulatory subunit beta	101.8	100.5	98.7
Q8BNU0	ARMC6	Armadillo repeat-containing protein 6	98.8	100.6	98.8
P03888	NU1M	NADH-ubiquinone oxidoreductase chain 1	101.6	100.8	99
Q9JKF6	NECT1	Nectin-1	102.8	100.9	99.1
P28663	SNAB	Beta-soluble NSF attachment protein	100.3	101	99.2
P58252	EF2	Elongation factor 2	101.4	101.1	99.3
P22892	AP1G1	AP-1 complex subunit gamma-1	100.9	101.1	99.3
Q9DC51	GNAI3	Guanine nucleotide-binding protein G(i) subunit alpha-3	100.3	101.2	99.4
Q60864	STIP1	Stress-induced-phosphoprotein 1	99.6	101.2	99.4
Q9DBG3	AP2B1	AP-2 complex subunit beta	99	101.3	99.5
Q9QXL2	KI21A	Kinesin-like protein KIF21A	98.6	101.6	99.8
P70298	CUX2	Homeobox protein cut-like 2	104.5	101.8	100
P59114	CAPAM	mRNA (2'-O-methyladenosine-N(6)-)-methyltransferase	94.5	101.8	100
Q6ZQ38	CAND1	Cullin-associated NEDD8-dissociated protein 1	99.1	101.9	100.1
Q8R3Q2	PP6R2	Serine/threonine-protein phosphatase 6 regulatory subunit 2	99	102	100.2
Q8BLK3	LSAMP	Limbic system-associated membrane protein	104.3	96.5	94.8
Q5SXA9	KIBRA	Protein KIBRA	96.9	102.4	100.6
Q9QWY8	ASAP1	Arf-GAP with SH3 domain, ANK repeat and PH domain-containing protein 1	102.8	97.1	95.4
Q9WV03	FA50A	Protein FAM50A	105	97.2	95.5
Q6NXJ0	WWC2	Protein WWC2	96.5	103.2	101.4
Q9QXS6	DREB	Drebrin	104	97.7	96
Q9Z2M7	PMM2	Phosphomannomutase 2	98.6	103.5	101.7
Q07235	GDN	Glia-derived nexin	96.1	103.5	101.7
Q9D1R1	T126B	Complex I assembly factor TMEM126B, mitochondrial	98.8	103.8	102
P15307	REL	Proto-oncogene c-Rel	100.6	98.2	96.5
Q9CZX7	PP4P2	Type 2 phosphatidylinositol 4,5-bisphosphate 4-phosphatase	96.2	104.2	102.4
Q811B5	PRR3	Proline-rich protein 3	106.2	98.5	96.8
Q9DBE8	ALG2	Alpha-1,3/1,6-mannosyltransferase ALG2	103.3	98.7	97
Q6ZQH8	NU188	Nucleoporin NUP188	94.8	99	97.3
Q0KL01	UBX2B	UBX domain-containing protein 2B	102.5	99.2	97.5
Q9CWM4	PFD1	Prefoldin subunit 1	103.4	99.3	97.6
B0V2N1	PTPRS	Receptor-type tyrosine-protein phosphatase S	103.2	99.3	97.6
Q3TIR3	RIC8A	Synembryn-A	102.3	99.3	97.6
Q91ZU1	ASB6	Ankyrin repeat and SOCS box protein 6	104	99.4	97.7
Q91VK1	5MP1	eIF5-mimic protein 1	103.1	99.4	97.7
Q9CZN4	SHSA9	Protein shisa-9	101.2	99.5	97.8
P68181	KAPCB	cAMP-dependent protein kinase catalytic subunit beta	102.8	99.6	97.9
Q99MN1	SYK	Lysine--tRNA ligase	102.3	99.6	97.9
Q7TSK2	SEZ6	Seizure protein 6	100.3	99.8	98.1
Q9WTU0	PHF2	Lysine-specific demethylase PHF2	98.8	99.8	98.1
Q6P5U7	NWD2	NACHT and WD repeat domain-containing protein 2	101.6	100	98.3
Q8VEH3	ARL8A	ADP-ribosylation factor-like protein 8A	96.8	106	104.2
B2RY56	RBM25	RNA-binding protein 25	102.3	100.2	98.5
O08967	CYH3	Cytohesin-3	100.3	100.2	98.5
Q60936	COQ8A	Atypical kinase COQ8A, mitochondrial	102	100.6	98.9
Q8BFU3	RN214	RING finger protein 214	101.1	100.7	99
Q99PI5	LPIN2	Phosphatidate phosphatase LPIN2	100.4	100.7	99
Q9D1K2	VATF	V-type proton ATPase subunit F	103.4	100.8	99.1
P51655	GPC4	Glypican-4	100.4	100.9	99.2
Q3UR78	NICOL	NELL2-interacting cell ontogeny regulator 1	101.8	95	93.4
Q8R5K4	NOL6	Nucleolar protein 6	100.4	101	99.3
Q99KR6	RNF34	E3 ubiquitin-protein ligase RNF34	99.6	101	99.3
Q08509	EPS8	Epidermal growth factor receptor kinase substrate 8	100.3	101.1	99.4
Q8R5I6	GSTM4	Glutathione S-transferase Mu 4	91.8	107.2	105.4
P05064	ALDOA	Fructose-bisphosphate aldolase A	98.9	101.4	99.7
Q9D2N4	DTNA	Dystrobrevin alpha	97.9	101.4	99.7
A2AKG8	FOCAD	Focadhesin	96.7	101.4	99.7
Q91Z38	TTC1	Tetratricopeptide repeat protein 1	101	101.5	99.8
A2AHG0	LZTS3	Leucine zipper putative tumor suppressor 3	99.7	101.5	99.8
Q60974	NCOR1	Nuclear receptor corepressor 1	97.7	101.5	99.8
Q8BGD5	CPT1C	Palmitoyl thioesterase CPT1C	98.9	101.7	100
P17742	PPIA	Peptidyl-prolyl cis-trans isomerase A	99.8	101.8	100.1
Q9CZJ2	HS12B	Heat shock 70 kDa protein 12B	95.6	101.9	100.2
P70388	RAD50	DNA repair protein RAD50	98.4	102	100.3
P26645	MARCS	Myristoylated alanine-rich C-kinase substrate	106.9	96.1	94.5
Q9DCH6	ZFAN6	AN1-type zinc finger protein 6	101.1	102.4	100.7
Q5NCE8	MRS2	Magnesium transporter MRS2 homolog, mitochondrial	94	102.5	100.8
Q91WK2	EIF3H	Eukaryotic translation initiation factor 3 subunit H	98.5	102.7	101
P99029	PRDX5	Peroxiredoxin-5, mitochondrial	97.1	102.7	101
Q80TN7	NAV3	Neuron navigator 3	94.7	102.7	101
Q9EPV8	UBL5	Ubiquitin-like protein 5	103.9	102.8	101.1
Q8R4V2	DUS15	Dual specificity protein phosphatase 15	98.6	103.4	101.7
P02463	CO4A1	Collagen alpha-1(IV) chain	95.9	103.5	101.8
Q3UTQ8	CDKL5	Cyclin-dependent kinase-like 5	104.4	97.6	96
Q05816	FABP5	Fatty acid-binding protein 5	104.1	97.8	96.2
P70232	NCHL1	Neural cell adhesion molecule L1-like protein	106.8	98	96.4
Q8CGU1	CACO1	Calcium-binding and coiled-coil domain-containing protein 1	100.8	98	96.4
Q80YA7	DPP8	Dipeptidyl peptidase 8	103.1	98.1	96.5
Q5SVL6	RPGP2	Rap1 GTPase-activating protein 2	101.5	98.2	96.6
Q9CZW5	TOM70	Mitochondrial import receptor subunit TOM70	102.2	98.3	96.7
P26369	U2AF2	Splicing factor U2AF 65 kDa subunit	101.5	98.5	96.9
Q8VC88	GRAN	Grancalcin	94.4	104.7	103
Q0KL02	TRIO	Triple functional domain protein	101.8	98.6	97
Q810U4	NRCAM	Neuronal cell adhesion molecule	104.9	98.8	97.2
Q9QYC0	ADDA	Alpha-adducin	102.7	99	97.4
P26638	SYSC	Serine--tRNA ligase, cytoplasmic	101.2	99	97.4
Q6DIB5	MEG10	Multiple epidermal growth factor-like domains protein 10	94.7	105.5	103.8
O35639	ANXA3	Annexin A3	98.3	105.6	103.9
P68510	1433F	14-3-3 protein eta	104.7	99.5	97.9
P32883	RASK	GTPase KRas	102.5	99.5	97.9
P62908	RS3	Small ribosomal subunit protein uS3	103.2	99.6	98
Q91Z61	DIRA1	GTP-binding protein Di-Ras1	103.7	99.7	98.1
Q91Z49	UIF	UAP56-interacting factor	102.5	99.7	98.1
Q99KN1	ARRD1	Arrestin domain-containing protein 1	101.3	99.7	98.1
Q2WF71	LRFN1	Leucine-rich repeat and fibronectin type III domain-containing protein 1	100.8	99.7	98.1
B2RR83	YTDC2	3'-5' RNA helicase YTHDC2	100.1	100.1	98.5
Q9Z2C9	MTMR7	Myotubularin-related protein 7	101	100.2	98.6
Q8K4J6	MRTFA	Myocardin-related transcription factor A	85.1	112.8	111
Q8R0A0	T2FB	General transcription factor IIF subunit 2	99.5	100.4	98.8
A2AI08	TPRN	Taperin	100.1	100.5	98.9
Q6NZN0	RBM26	RNA-binding protein 26	99.3	100.5	98.9
P68404	KPCB	Protein kinase C beta type	98	100.5	98.9
P55144	TYRO3	Tyrosine-protein kinase receptor TYRO3	100.9	100.6	99
Q91Y86	MK08	Mitogen-activated protein kinase 8	100.2	100.6	99
Q9D1H7	GET4	Golgi to ER traffic protein 4 homolog	98.2	100.6	99
Q922P9	GLYR1	Cytokine-like nuclear factor N-PAC	100.9	100.8	99.2
Q8BY02	NKRF	NF-kappa-B-repressing factor	99	100.8	99.2
O88466	ZN106	Zinc finger protein 106	97	100.8	99.2
Q810C0	SLIK2	SLIT and NTRK-like protein 2	98.9	101	99.4
Q8N9S3	AHSA2	Activator of 90 kDa heat shock protein ATPase homolog 2	101.8	101.4	99.8
Q8K4Q0	RPTOR	Regulatory-associated protein of mTOR	97.8	101.4	99.8
Q9QYI3	DNJC7	DnaJ homolog subfamily C member 7	100.4	101.6	100
Q8BMF4	ODP2	Dihydrolipoyllysine-residue acetyltransferase component of pyruvate dehydrogenase complex, mitochondrial	96.4	101.6	100
O70496	CLCN7	H(+)/Cl(-) exchange transporter 7	100	101.7	100.1
A6H5Y3	METH	Methionine synthase	97.8	101.7	100.1
Q6PGE7	SC6A7	Sodium-dependent proline transporter	99.8	101.8	100.2
Q8K284	TF3C1	General transcription factor 3C polypeptide 1	98.8	101.8	100.2
Q9Z2W0	DNPEP	Aspartyl aminopeptidase	96.4	102.1	100.5
P54797	TNG2	Transport and Golgi organization 2 homolog	99.3	102.9	101.3
Q9WV54	ASAH1	Acid ceramidase	94.8	103	101.4
Q8C147	DOCK8	Dedicator of cytokinesis protein 8	98.9	103.1	101.5
Q61194	P3C2A	Phosphatidylinositol 4-phosphate 3-kinase C2 domain-containing subunit alpha	96.6	103.2	101.6
Q8R502	LRC8C	Volume-regulated anion channel subunit LRRC8C	96.1	103.2	101.6
Q8CFI5	SYPM	Probable proline--tRNA ligase, mitochondrial	106.6	96.9	95.4
Q8R1G6	PDLI2	PDZ and LIM domain protein 2	94.9	103.6	102
Q8BGR2	LRC8D	Volume-regulated anion channel subunit LRRC8D	95.6	103.7	102.1
Q9QUR7	PIN1	Peptidyl-prolyl cis-trans isomerase NIMA-interacting 1	99.5	103.8	102.2
Q9CY28	GTPB8	GTP-binding protein 8	97.1	103.8	102.2
Q810V0	MPP10	U3 small nucleolar ribonucleoprotein protein MPP10	85.6	117.3	115.5
Q9JMA2	TGT	Queuine tRNA-ribosyltransferase catalytic subunit 1	105.1	97.8	96.3
Q3TC93	H1BP3	HCLS1-binding protein 3	96.6	104.5	102.9
Q9Z2X1	HNRPF	Heterogeneous nuclear ribonucleoprotein F	106.3	98	96.5
Q9CY45	EFMT1	EEF1A lysine methyltransferase 1	104.4	98.3	96.8
Q3UUI3	THEM4	Acyl-coenzyme A thioesterase THEM4	99.7	98.6	97.1
P63321	RALA	Ras-related protein Ral-A	102.3	98.7	97.2
P46097	SYT2	Synaptotagmin-2	97.7	98.8	97.3
Q9JM52	MINK1	Misshapen-like kinase 1	101.9	99	97.5
E9Q7M2	T22D2	TSC22 domain family protein 2	101.9	99	97.5
Q61062	DVL3	Segment polarity protein dishevelled homolog DVL-3	101.8	99	97.5
P70333	HNRH2	Heterogeneous nuclear ribonucleoprotein H2	103.6	99.1	97.6
Q6V4S5	SDK2	Protein sidekick-2	102.7	99.1	97.6
P32921	SYWC	Tryptophan--tRNA ligase, cytoplasmic	101.6	99.1	97.6
Q5DQR4	STB5L	Syntaxin-binding protein 5-like	102	99.2	97.7
P14094	AT1B1	Sodium/potassium-transporting ATPase subunit beta-1	101	99.4	97.9
Q99104	MYO5A	Unconventional myosin-Va	100.3	99.5	98
O55033	NCK2	Cytoplasmic protein NCK2	103.2	99.6	98.1
P63058	THA	Thyroid hormone receptor alpha	102.7	99.6	98.1
Q8R5A3	AB1IP	Amyloid beta A4 precursor protein-binding family B member 1-interacting protein	102.2	99.6	98.1
Q8K1M6	DNM1L	Dynamin-1-like protein	101.9	99.7	98.2
O70293	GRK6	G protein-coupled receptor kinase 6	99	99.7	98.2
Q9WV04	KIF9	Kinesin-like protein KIF9	95	113	111.3
P62192	PRS4	26S proteasome regulatory subunit 4	101.7	99.9	98.4
Q61548	AP180	Clathrin coat assembly protein AP180	100.8	99.9	98.4
P62843	RS15	Small ribosomal subunit protein uS19	103.1	100	98.5
Q5NCX5	NEUL4	Neuralized-like protein 4	99.9	100	98.5
Q99LI8	HGS	Hepatocyte growth factor-regulated tyrosine kinase substrate	101.8	100.2	98.7
Q5NCF2	TPPC1	Trafficking protein particle complex subunit 1	101.9	100.3	98.8
Q9JKF7	RM39	Large ribosomal subunit protein mL39	100.9	100.3	98.8
Q8CI71	VPS50	Syndetin	99	100.4	98.9
Q6GV12	KDSR	3-ketodihydrosphingosine reductase	104	100.5	99
Q9QUM9	PSA6	Proteasome subunit alpha type-6	99.9	100.5	99
Q6S5C2	GNPTG	N-acetylglucosamine-1-phosphotransferase subunit gamma	98.5	100.5	99
P16390	KCNA3	Potassium voltage-gated channel subfamily A member 3	96.6	100.5	99
Q8BMG7	RBGPR	Rab3 GTPase-activating protein non-catalytic subunit	100.9	100.6	99.1
P97490	ADCY8	Adenylate cyclase type 8	100.9	100.6	99.1
Q05D44	IF2P	Eukaryotic translation initiation factor 5B	100.8	100.6	99.1
Q9JLN9	MTOR	Serine/threonine-protein kinase mTOR	99.5	100.6	99.1
Q9D7X3	DUS3	Dual specificity protein phosphatase 3	99.9	100.7	99.2
Q8VHV1	BAALC	Brain and acute leukemia cytoplasmic protein	98	100.7	99.2
Q8C9S4	CC186	Coiled-coil domain-containing protein 186	103	101.1	99.6
Q6AXF6	SIDT1	SID1 transmembrane family member 1	103.7	101.2	99.7
P62334	PRS10	26S proteasome regulatory subunit 10B	99.7	101.4	99.9
Q9EPC1	PARVA	Alpha-parvin	99.8	101.5	100
Q8BP40	PPA6	Lysophosphatidic acid phosphatase type 6	99.6	101.5	100
Q03719	KCND1	Potassium voltage-gated channel subfamily D member 1	101.7	101.8	100.3
Q8VHL1	SETD7	Histone-lysine N-methyltransferase SETD7	100.3	101.9	100.4
Q62036	CP131	Centrosomal protein of 131 kDa	99.8	101.9	100.4
Q6ZQB6	VIP2	Inositol hexakisphosphate and diphosphoinositol-pentakisphosphate kinase 2	98.6	102	100.5
O70566	DIAP2	Protein diaphanous homolog 2	99.9	102.1	100.6
Q8CGC6	RBM28	RNA-binding protein 28	94.7	102.1	100.6
Q91WG5	AAKG2	5'-AMP-activated protein kinase subunit gamma-2	98.5	102.2	100.7
Q91V92	ACLY	ATP-citrate synthase	98	102.2	100.7
Q9R0M0	CELR2	Cadherin EGF LAG seven-pass G-type receptor 2	97.3	102.3	100.8
Q03717	KCNB1	Potassium voltage-gated channel subfamily B member 1	95	102.4	100.9
Q9WUK6	ZBT18	Zinc finger and BTB domain-containing protein 18	105	95.6	94.2
Q9JJZ4	UB2J1	Ubiquitin-conjugating enzyme E2 J1	96.8	102.8	101.3
Q8K596	NAC2	Sodium/calcium exchanger 2	104.2	96	94.6
Q0VDN7	RUND1	RUN domain-containing protein 1	94.9	103.1	101.6
Q8R4G0	NTNG1	Netrin-G1	101.6	96.7	95.3
Q8C4J7	TBL3	Transducin beta-like protein 3	97.8	103.8	102.3
Q9JIG7	CCD22	Coiled-coil domain-containing protein 22	97.4	104.1	102.6
Q8BU04	UBR7	Putative E3 ubiquitin-protein ligase UBR7	94.9	104.2	102.7
P56382	ATP5E	ATP synthase subunit epsilon, mitochondrial	102.5	97.4	96
Q8BH10	ORAI2	Protein orai-2	98.8	97.9	96.5
Q9CR47	NSA2	Ribosome biogenesis protein NSA2 homolog	92.5	104.9	103.4
P57722	PCBP3	Poly(rC)-binding protein 3	104.7	98.1	96.7
Q7TQH0	ATX2L	Ataxin-2-like protein	102.7	98.3	96.9
P61982	1433G	14-3-3 protein gamma	104.2	98.4	97
Q9QYP6	AZI2	5-azacytidine-induced protein 2	99	98.5	97.1
O35684	NEUS	Neuroserpin	103.4	98.6	97.2
Q9EQQ9	OGA	Protein O-GlcNAcase	103.5	98.8	97.4
Q8CH09	SUGP2	SURP and G-patch domain-containing protein 2	102.7	98.8	97.4
Q8BIX3	AL14E	ARL14 effector protein	102.5	98.9	97.5
Q791V5	MTCH2	Mitochondrial carrier homolog 2	102.3	98.9	97.5
Q9Z140	CPNE6	Copine-6	103.4	99	97.6
Q8BNN1	SPA2L	Spermatogenesis-associated protein 2-like protein	102.5	99	97.6
P62137	PP1A	Serine/threonine-protein phosphatase PP1-alpha catalytic subunit	100.5	99	97.6
Q8CIH9	PUR1	Amidophosphoribosyltransferase	105.1	99.1	97.7
O70551	SRPK1	SRSF protein kinase 1	100.9	99.3	97.9
Q9JLI6	SCLY	Selenocysteine lyase	98.5	106.5	105
P28271	ACOHC	Cytoplasmic aconitate hydratase	103.8	99.8	98.4
Q5SV85	SYNRG	Synergin gamma	101.5	99.8	98.4
Q8BJ71	NUP93	Nuclear pore complex protein Nup93	103.4	99.9	98.5
O35454	CLCN6	H(+)/Cl(-) exchange transporter 6	101.4	99.9	98.5
P34152	FAK1	Focal adhesion kinase 1	101.3	99.9	98.5
Q68EF8	RPGFL	Rap guanine nucleotide exchange factor-like 1	102.6	100	98.6
Q7TQI3	OTUB1	Ubiquitin thioesterase OTUB1	101.9	100	98.6
Q8BPN8	DMXL2	DmX-like protein 2	101.2	100.2	98.8
A2AHL1	ANO3	Anoctamin-3	99.4	100.3	98.9
Q7TMF3	NDUAC	NADH dehydrogenase [ubiquinone] 1 alpha subcomplex subunit 12	97.9	100.3	98.9
Q9WTM5	RUVB2	RuvB-like 2	101	100.5	99.1
Q6GYP7	RGPA1	Ral GTPase-activating protein subunit alpha-1	100.7	100.5	99.1
Q9JMA1	UBP14	Ubiquitin carboxyl-terminal hydrolase 14	100.4	100.6	99.2
Q8BKY8	MTEF2	Transcription termination factor 2, mitochondrial	99.4	100.6	99.2
Q3V1U8	ELMD1	ELMO domain-containing protein 1	102.8	100.7	99.3
Q60996	2A5G	Serine/threonine-protein phosphatase 2A 56 kDa regulatory subunit gamma isoform	101.5	100.7	99.3
Q8VDP6	CDIPT	CDP-diacylglycerol--inositol 3-phosphatidyltransferase	100.2	100.7	99.3
O08547	SC22B	Vesicle-trafficking protein SEC22b	99.5	100.8	99.4
Q922Q8	LRC59	Leucine-rich repeat-containing protein 59	100.6	100.9	99.5
Q9D1M0	SEC13	Protein SEC13 homolog	100.6	101	99.6
Q9JIH2	NUP50	Nuclear pore complex protein Nup50	100.8	101.1	99.7
Q62420	SH3G2	Endophilin-A1	99.4	101.1	99.7
Q01405	SC23A	Protein transport protein Sec23A	99.3	101.1	99.7
O35681	SYT3	Synaptotagmin-3	99.7	101.2	99.8
Q8C5Q4	GRSF1	G-rich sequence factor 1	98	101.3	99.9
Q8K0V4	CNOT3	CCR4-NOT transcription complex subunit 3	99.8	101.4	100
Q9R1P4	PSA1	Proteasome subunit alpha type-1	99.6	101.4	100
Q8BK30	NDUV3	NADH dehydrogenase [ubiquinone] flavoprotein 3, mitochondrial	98.6	101.4	100
Q812E0	CPEB2	Cytoplasmic polyadenylation element-binding protein 2	100.3	101.5	100.1
P17427	AP2A2	AP-2 complex subunit alpha-2	98.6	101.5	100.1
Q99JN2	KLH22	Kelch-like protein 22	99.3	101.6	100.2
Q99JH7	CSTN3	Calsyntenin-3	99.9	101.7	100.3
Q8R5C8	ZMY11	Zinc finger MYND domain-containing protein 11	98.6	101.7	100.3
P59108	CPNE2	Copine-2	102.3	101.8	100.4
Q5DTN8	JKIP3	Janus kinase and microtubule-interacting protein 3	98	101.9	100.5
Q9DC23	DJC10	DnaJ homolog subfamily C member 10	98.1	102	100.6
Q7TPM1	PRC2B	Protein PRRC2B	89.7	94.9	93.6
Q9WVK4	EHD1	EH domain-containing protein 1	100.7	102.3	100.9
Q9WTQ5	AKA12	A-kinase anchor protein 12	99.9	102.3	100.9
Q62426	CYTB	Cystatin-B	99.1	102.4	101
Q9D289	TPC6B	Trafficking protein particle complex subunit 6B	99.1	102.6	101.2
O54983	CRYM	Ketimine reductase mu-crystallin	108.7	95.5	94.2
P48542	KCNJ6	G protein-activated inward rectifier potassium channel 2	104.5	95.5	94.2
Q4PJX1	ODR4	Protein odr-4 homolog	100.7	102.9	101.5
Q7TSF4	LR75A	Leucine-rich repeat-containing protein 75A	99.5	102.9	101.5
Q8VHQ3	PP16B	Protein phosphatase 1 regulatory inhibitor subunit 16B	100.1	95.7	94.4
Q9CQW2	ARL8B	ADP-ribosylation factor-like protein 8B	99.2	103.4	102
Q8R238	SDSL	Serine dehydratase-like	95.8	103.7	102.3
Q62132	PTPRR	Receptor-type tyrosine-protein phosphatase R	103.5	96.4	95.1
Q61576	FKB10	Peptidyl-prolyl cis-trans isomerase FKBP10	97.3	104.4	103
Q9JJV4	CCG4	Voltage-dependent calcium channel gamma-4 subunit	90	104.8	103.4
P47708	RP3A	Rabphilin-3A	103.4	97.5	96.2
P35285	RB22A	Ras-related protein Rab-22A	100.3	97.7	96.4
P63168	DYL1	Dynein light chain 1, cytoplasmic	106.1	97.9	96.6
P58404	STRN4	Striatin-4	104	98.1	96.8
Q71LX4	TLN2	Talin-2	103.7	98.1	96.8
Q99MR0	ACL6B	Actin-like protein 6B	103.5	98.2	96.9
Q8BTH8	KC1G1	Casein kinase I isoform gamma-1	100.4	98.2	96.9
Q61166	MARE1	Microtubule-associated protein RP/EB family member 1	98.6	105.9	104.5
P47963	RL13	Large ribosomal subunit protein eL13	103.2	98.6	97.3
Q5DTX6	JCAD	Junctional cadherin 5-associated protein	101.3	98.8	97.5
Q91YM2	RHG35	Rho GTPase-activating protein 35	102.8	98.9	97.6
P54775	PRS6B	26S proteasome regulatory subunit 6B	102.4	99	97.7
Q3ULF4	SPG7	Paraplegin	101.6	99.1	97.8
Q1HFZ0	NSUN2	RNA cytosine C(5)-methyltransferase NSUN2	101.4	99.1	97.8
Q8R2K4	TAF6L	TAF6-like RNA polymerase II p300/CBP-associated factor-associated factor 65 kDa subunit 6L	101.7	99.3	98
B1AZP2	DLGP4	Disks large-associated protein 4	101.5	99.3	98
P11031	TCP4	Activated RNA polymerase II transcriptional coactivator p15	106.2	99.4	98.1
Q8BW96	KCC1D	Calcium/calmodulin-dependent protein kinase type 1D	105	99.4	98.1
Q9Z2Q6	SEPT5	Septin-5	98.2	99.4	98.1
Q9CQE5	RGS10	Regulator of G-protein signaling 10	106.8	99.6	98.3
P84228	H32	Histone H3.2	101.4	100.1	98.8
Q6KAR6	EXOC3	Exocyst complex component 3	101.2	100.1	98.8
Q6ZWR4	2ABB	Serine/threonine-protein phosphatase 2A 55 kDa regulatory subunit B beta isoform	103.8	100.2	98.9
Q80UM3	NAA15	N-alpha-acetyltransferase 15, NatA auxiliary subunit	101.7	100.2	98.9
Q9Z2X8	KEAP1	Kelch-like ECH-associated protein 1	101.5	100.2	98.9
Q62167	DDX3X	ATP-dependent RNA helicase DDX3X	101.3	100.3	99
Q61316	HSP74	Heat shock 70 kDa protein 4	100.2	100.3	99
P46460	NSF	Vesicle-fusing ATPase	101.1	100.4	99.1
Q9ESZ8	GTF2I	General transcription factor II-I	99.5	100.4	99.1
Q61908	CMC4	Cx9C motif-containing protein 4	93.4	108.2	106.8
Q9WU60	ATRN	Attractin	102.4	100.5	99.2
Q9CPQ3	TOM22	Mitochondrial import receptor subunit TOM22 homolog	99.8	100.5	99.2
Q99P88	NU155	Nuclear pore complex protein Nup155	100.5	100.6	99.3
Q6NZJ6	IF4G1	Eukaryotic translation initiation factor 4 gamma 1	102.1	100.7	99.4
Q3TBW2	RM10	Large ribosomal subunit protein uL10m	101.1	100.7	99.4
Q7TSS2	UB2Q1	Ubiquitin-conjugating enzyme E2 Q1	101.6	100.8	99.5
Q07076	ANXA7	Annexin A7	98.3	100.9	99.6
P50516	VATA	V-type proton ATPase catalytic subunit A	100.8	101	99.7
Q9Z1E4	GYS1	Glycogen [starch] synthase, muscle	101.2	101.1	99.8
Q9D832	DNJB4	DnaJ homolog subfamily B member 4	100.2	101.2	99.9
Q9ESK9	RBCC1	RB1-inducible coiled-coil protein 1	99.6	101.2	99.9
P21447	MDR1A	ATP-dependent translocase ABCB1	98.4	101.3	100
Q7TT15	GLT17	Polypeptide N-acetylgalactosaminyltransferase 17	99.6	101.4	100.1
Q8K1S4	UNC5A	Netrin receptor UNC5A	99	101.5	100.2
Q91Z92	B3GT6	Beta-1,3-galactosyltransferase 6	97.5	101.5	100.2
Q9EQH3	VPS35	Vacuolar protein sorting-associated protein 35	100	101.6	100.3
E9QAT4	SC16A	Protein transport protein Sec16A	98.8	101.6	100.3
Q6PAN7	PRR18	Proline-rich protein 18	96.1	101.6	100.3
Q8BVE3	VATH	V-type proton ATPase subunit H	99.6	101.8	100.5
P63044	VAMP2	Vesicle-associated membrane protein 2	98.3	101.9	100.6
Q8VDK1	NIT1	Deaminated glutathione amidase	94.7	102	100.7
Q80T69	RSBN1	Lysine-specific demethylase 9	94	102.3	101
Q9Z101	PAR6A	Partitioning defective 6 homolog alpha	86.5	102.4	101.1
P46737	BRCC3	Lys-63-specific deubiquitinase BRCC36	98.1	102.5	101.2
Q924M7	MPI	Mannose-6-phosphate isomerase	99.4	102.6	101.3
Q8R4E6	PURG	Purine-rich element-binding protein gamma	114	94.8	93.6
Q9D9M2	UBP12	Ubiquitin carboxyl-terminal hydrolase 12	99.5	102.7	101.4
P97447	FHL1	Four and a half LIM domains protein 1	100.1	102.8	101.5
Q9JLV5	CUL3	Cullin-3	97.7	102.8	101.5
P26039	TLN1	Talin-1	97.6	103.3	102
Q8VCH8	UBXN4	UBX domain-containing protein 4	100.5	103.6	102.3
Q9JLB9	NECT3	Nectin-3	110.6	96.8	95.6
Q9DCX8	IYD1	Iodotyrosine deiodinase 1	100.2	105.3	104
Q8BHZ0	CYRIA	CYFIP-related Rac1 interactor A	105.2	97.3	96.1
Q64514	TPP2	Tripeptidyl-peptidase 2	105	97.5	96.3
Q8BJ42	DLGP2	Disks large-associated protein 2	104.3	97.5	96.3
P57759	ERP29	Endoplasmic reticulum resident protein 29	109.2	97.6	96.4
Q8VCM3	ZFY21	Zinc finger FYVE domain-containing protein 21	93.2	105.8	104.5
P15508	SPTB1	Spectrin beta chain, erythrocytic	101.1	97.7	96.5
Q9EPU4	CPSF1	Cleavage and polyadenylation specificity factor subunit 1	92.7	105.9	104.6
P27659	RL3	Large ribosomal subunit protein uL3	103.3	98.1	96.9
Q9Z204	HNRPC	Heterogeneous nuclear ribonucleoproteins C1/C2	102.7	98.4	97.2
Q9JLB0	PALS2	Protein PALS2	102.9	98.7	97.5
P48962	ADT1	ADP/ATP translocase 1	102	98.7	97.5
A2AFS3	ELAP1	Endosome/lysosome-associated apoptosis and autophagy regulator 1	101.7	98.7	97.5
Q8R081	HNRPL	Heterogeneous nuclear ribonucleoprotein L	102.2	98.8	97.6
Q8JZN7	MIRO2	Mitochondrial Rho GTPase 2	102.7	98.9	97.7
Q9R1V4	ADA11	Disintegrin and metalloproteinase domain-containing protein 11	101.3	99.1	97.9
Q921M3	SF3B3	Splicing factor 3B subunit 3	101.4	99.2	98
Q9WU78	PDC6I	Programmed cell death 6-interacting protein	101.1	99.3	98.1
Q4KMM3	OXR1	Oxidation resistance protein 1	99.6	99.3	98.1
Q9EPW0	INP4A	Inositol polyphosphate-4-phosphatase type I A	99.7	99.5	98.3
Q8BZZ3	WWP1	NEDD4-like E3 ubiquitin-protein ligase WWP1	98.8	99.5	98.3
[truncated: 5,276 more rows]
